# Supplementary material for: The plastid genome of the critically endangered Valeriana trinervis (= Centranthus trinervis) and insights from comparison with other Valeriana plastomes (Caprifoliaceae)
Source: Planta. 2025 Sep 10;262(4):100. doi: 10.1007/s00425-025-04815-w (PMC12423159; doi:10.1007/s00425-025-04815-w)
Supplement: Supplementary file 2 — Supplementary file2 (XLSX 58 KB) [file 425_2025_4815_MOESM2_ESM.xlsx]

## Sheet: Table S1
Supporting Information S2 for:
The plastid genome of the critically endangered Valeriana trinervis ( = Centranthus trinervis) and insights from comparison with other Valeriana plastomes (Caprifoliaceae).
Planta
Daniele De Luca1*, Olga De Castro2, 3*
1Department of Humanities, University of Naples Suor Orsola Benincasa, Via Santa Caterina da Siena 37, I-80132, Naples, Italy (daniele.deluca@unisob.na.it; daniele.deluca088@gmail.com)
2Department of Biology, University of Naples Federico II, Via Cinthia 26, I-80126, Naples, Italy (odecastr@unina.it; odecastr@gmail.com)
3Botanical Garden of Naples, University of Naples Federico II, Via Foria 223, I-80139 Naples, Italy
(* = corresponding author)
Supplementary Table S1. Codon usage analysis in Valeriana trinervis. Relative synonymous codon usage is given in parentheses following the codon frequency.
UUU(F) 11.2(1.32) | UCU(S) 7.2(1.89) | UAU(Y) 8.7(1.62) | UGU(C) 2.3(1.43) |
UUC(F) 5.8(0.68) | UCC(S) 3.5(0.93) | UAC(Y) 2.0(0.38) | UGC(C) 0.9(0.57) |
UUA(L) 9.8(1.82) | UCA(S) 4.2(1.10) | UAA(*) 0.5(1.62) | UGA(*) 0.2(0.60) |
UUG(L) 6.8(1.26) | UCG(S) 2.1(0.54) | UAG(*) 0.3(0.78) | UGG(W) 5.2(1.00) |
CUU(L) 6.7(1.24) | CCU(P) 4.5(1.45) | CAU(H) 5.1(1.53) | CGU(R) 3.9(1.33) |
CUC(L) 2.4(0.44) | CCC(P) 2.5(0.78) | CAC(H) 1.6(0.47) | CGC(R) 1.2(0.42) |
CUA(L) 4.8(0.89) | CCA(P) 3.7(1.18) | CAA(Q) 7.7(1.48) | CGA(R) 4.0(1.35) |
CUG(L) 1.8(0.34) | CCG(P) 1.8(0.59) | CAG(Q) 2.7(0.52) | CGG(R) 1.4(0.48) |
AUU(I) 11.6(1.43) | ACU(T) 6.5(1.69) | AAU(N) 10.3(1.51) | AGU(S) 4.4(1.16) |
AUC(I) 4.8(0.59) | ACC(T) 2.7(0.69) | AAC(N) 3.3(0.49) | AGC(S) 1.5(0.39) |
AUA(I) 8.0(0.98) | ACA(T) 4.4(1.13) | AAA(K) 10.8(1.42) | AGA(R) 4.9(1.68) |
AUG(M) 6.7(1.00) | ACG(T) 1.9(0.49) | AAG(K) 4.4(0.58) | AGG(R) 2.2(0.74) |
GUU(V) 6.2(1.51) | GCU(A) 7.3(1.76) | GAU(D) 9.7(1.57) | GGU(G) 6.4(1.28) |
GUC(V) 2.2(0.53) | GCC(A) 2.7(0.65) | GAC(D) 2.7(0.43) | GGC(G) 2.3(0.46) |
GUA(V) 5.5(1.35) | GCA(A) 4.5(1.09) | GAA(E) 11.2(1.38) | GGA(G) 7.7(1.53) |
GUG(V) 2.5(0.61) | GCG(A) 2.1(0.50) | GAG(E) 5.1(0.62) | GGG(G) 3.7(0.73) |
Average# codons= 297

## Sheet: Table S2
Supporting Information S2 for:
The plastid genome of the critically endangered Valeriana trinervis ( = Centranthus trinervis) and insights from comparison with other Valeriana plastomes (Caprifoliaceae).
Planta
Daniele De Luca1*, Olga De Castro2, 3*
1Department of Humanities, University of Naples Suor Orsola Benincasa, Via Santa Caterina da Siena 37, I-80132, Naples, Italy (daniele.deluca@unisob.na.it; daniele.deluca088@gmail.com)
2Department of Biology, University of Naples Federico II, Via Cinthia 26, I-80126, Naples, Italy (odecastr@unina.it; odecastr@gmail.com)
3Botanical Garden of Naples, University of Naples Federico II, Via Foria 223, I-80139 Naples, Italy
(* = corresponding author)
Supplementary Table S2. Localization and type of cpSSRs in the plastome of Valeriana trinervis.
ID	SSR nr.	SSR type	SSR	size	start	end
V. trinervis chloroplast genome	1	p1	(A)10	10	2873	2882
V. trinervis chloroplast genome	2	p1	(A)10	10	3534	3543
V. trinervis chloroplast genome	3	c	(A)10ctagaacaggaagaaaaacaacaaaacaataaaataaacagaaaactaaaacccacaaaacccgcaccgtatcaaaataagttttataggcag(A)11ggaacaaaaaaaatttatacatagaatttgtgctttaaacaaaggattgctttttgtagacatacttg(A)10tggattgcagatagattcggatgatttggaggaggttgtaaaaaaaggttccaaaccctttttgacacatgaacccttttctaatgagacgactcaag(A)14	304	4583	4886
V. trinervis chloroplast genome	4	p1	(A)17	17	5101	5117
V. trinervis chloroplast genome	5	p1	(A)10	10	6116	6125
V. trinervis chloroplast genome	6	p1	(A)15	15	13201	13215
V. trinervis chloroplast genome	7	p1	(T)15	15	14982	14996
V. trinervis chloroplast genome	8	p1	(A)10	10	16598	16607
V. trinervis chloroplast genome	9	p2	(AT)10	20	19314	19333
V. trinervis chloroplast genome	10	p1	(A)10	10	25923	25932
V. trinervis chloroplast genome	11	p1	(A)10	10	42586	42595
V. trinervis chloroplast genome	12	p1	(A)14	14	43166	43179
V. trinervis chloroplast genome	13	p1	(A)11	11	47187	47197
V. trinervis chloroplast genome	14	c*	(A)10tagattacgaactaaattcagatgcatttagtagattgggtctcacgcatatacctttaataattcatattcat(A)17(AC)8*	116	48848	48963
V. trinervis chloroplast genome	15	p1	(A)11	11	49589	49599
V. trinervis chloroplast genome	16	p1	(A)12	12	59017	59028
V. trinervis chloroplast genome	17	p1	(A)11	11	59986	59996
V. trinervis chloroplast genome	18	p1	(A)11	11	63628	63638
V. trinervis chloroplast genome	19	p1	(A)11	11	71139	71149
V. trinervis chloroplast genome	20	p1	(T)12	12	73460	73471
V. trinervis chloroplast genome	21	p1	(A)12	12	79227	79238
V. trinervis chloroplast genome	22	p1	(T)10	10	83433	83442
V. trinervis chloroplast genome	23	p2	(AT)6	12	98097	98108
V. trinervis chloroplast genome	24	p1	(A)10	10	103374	103383
V. trinervis chloroplast genome	25	p1	(G)10	10	107148	107157
V. trinervis chloroplast genome	26	p1	(A)10	10	108688	108697
V. trinervis chloroplast genome	27	p1	(A)12	12	117368	117379
V. trinervis chloroplast genome	28	p1	(A)11	11	121057	121067
V. trinervis chloroplast genome	29	p1	(A)11	11	121798	121808
V. trinervis chloroplast genome	30	p1	(T)14	14	129064	129077
V. trinervis chloroplast genome	31	p1	(T)10	10	129648	129657
V. trinervis chloroplast genome	32	p1	(T)10	10	146311	146320
V. trinervis chloroplast genome	33	p2	(AT)10	20	152910	152929
V. trinervis chloroplast genome	34	p1	(T)10	10	155636	155645

## Sheet: Table S3
Supporting Information S2 for:
The plastid genome of the critically endangered Valeriana trinervis ( = Centranthus trinervis) and insights from comparison with other Valeriana plastomes (Caprifoliaceae).
Planta
Daniele De Luca1*, Olga De Castro2, 3*
1Department of Humanities, University of Naples Suor Orsola Benincasa, Via Santa Caterina da Siena 37, I-80132, Naples, Italy (daniele.deluca@unisob.na.it; daniele.deluca088@gmail.com)
2Department of Biology, University of Naples Federico II, Via Cinthia 26, I-80126, Naples, Italy (odecastr@unina.it; odecastr@gmail.com)
3Botanical Garden of Naples, University of Naples Federico II, Via Foria 223, I-80139 Naples, Italy
(* = corresponding author)
Supplementary Table S3. Microsatellite repeats in the Valeriana trinervis plastome according to MISA analysis.
Definement of microsatellites (unit size / minimum number of repeats):
(1/10) (2/6) (3/5) (4/5) (5/5) (6/5)
Maximal number of bases interrupting 2 SSRs in a compound microsatellite: 100
RESULTS OF MICROSATELLITE SEARCH
================================
Total number of sequences examined: 1
Total size of examined sequences (bp): 156610
Total number of identified SSRs: 39
Number of SSR containing sequences: 1
Number of sequences containing more than 1 SSR: 1
Number of SSRs present in compound formation: 5
Distribution to different repeat type classes
---------------------------------------------
Unit size	Number of SSRs
1	35
2	4
Frequency of identified SSR motifs
----------------------------------
Repeats	5	6	7	8	9	10	11	12	13	14	15	16	17	total
A	-	-	-	-	-	11	8	3		2	1		2	27
G	-	-	-	-	-	1								1
T	-	-	-	-	-	4		1		1	1			7
AC	-			1										1
AT	-	1				2								3
Frequency of classified repeat types (considering sequence complementary)
-------------------------------------------------------------------------
Repeats	5	6	7	8	9	10	11	12	13	14	15	16	17	total
A/T	-	-	-	-	-	15	8	4		3	2		2	34
C/G	-	-	-	-	-	1								1
AC/GT	-			1										1
AT/AT	-	1				2								3

## Sheet: Table S4
Supporting Information S2 for:
The plastid genome of the critically endangered Valeriana trinervis ( = Centranthus trinervis) and insights from comparison with other Valeriana plastomes (Caprifoliaceae).
Planta
Daniele De Luca1*, Olga De Castro2, 3*
1Department of Humanities, University of Naples Suor Orsola Benincasa, Via Santa Caterina da Siena 37, I-80132, Naples, Italy (daniele.deluca@unisob.na.it; daniele.deluca088@gmail.com)
2Department of Biology, University of Naples Federico II, Via Cinthia 26, I-80126, Naples, Italy (odecastr@unina.it; odecastr@gmail.com)
3Botanical Garden of Naples, University of Naples Federico II, Via Foria 223, I-80139 Naples, Italy
(* = corresponding author)
Supplementary Table S4. Pair-wise comparisons of plastomes' sequence identity. In paranthesis is indicated the coverage in %.
	V. trinervis	V. dageletiana	V. fauriei	V. fauriei PDBK	V. jatamansi	V. officinalis	V. officinalis B267	V. officinalis SN0759
V. trinervis	#########
V. dageletiana	96.8% (99)	#########
V. fauriei	96.8% (99)	99.89% (99)	#########
V. fauriei PDBK	96.01% (99)	99.64% (99)	99.67% (99)	#########
V. jatamansi	96.9% (99)	99.05% (99)	99.05% (99)	98.98% (99)	#########
V. officinalis	96.76% (99)	99.54% (99)	99.53% (99)	99.52% (99)	98.97% (99)	#########
V. officinalis B267	97.04% (96)	99.42% (96)	99.42% (96)	99.57% (96)	98.5% (95)	99.2% (96)	#########
V. officinalis SN0759	96.73% (99)	99.68% (99)	99.75% (99)	99.93% (99)	98.95% (99)	99.51% (99)	99.57% (99)	#########

## Sheet: Table S5
Supporting Information S2 for:
The plastid genome of the critically endangered Valeriana trinervis ( = Centranthus trinervis) and insights from comparison with other Valeriana plastomes (Caprifoliaceae).
Planta
Daniele De Luca1*, Olga De Castro2, 3*
1Department of Humanities, University of Naples Suor Orsola Benincasa, Via Santa Caterina da Siena 37, I-80132, Naples, Italy (daniele.deluca@unisob.na.it; daniele.deluca088@gmail.com)
2Department of Biology, University of Naples Federico II, Via Cinthia 26, I-80126, Naples, Italy (odecastr@unina.it; odecastr@gmail.com)
3Botanical Garden of Naples, University of Naples Federico II, Via Foria 223, I-80139 Naples, Italy
(* = corresponding author)
Supplementary Table S5. Statistics of tandem repeats ≥7 bp identified with TRF in Valeriana trinervis.
Start-end	Repeat unit size	Repeat unit seq	Number of repeat units	Repeat sequence	Match between adjacent units
	(bp)				(%)
4077-4107	12	GACGAAAGCGAC	2.6	GACGAAAGCGACGACGAAAGTGACGACGAAA	94
4105-4243	12	AAAATGCGGACA	11.6	AAAATGCGGATAAAAATGTGGACAAAAATGCGGATAAAAATGCGAACGAAAATGCGAACGAAAATGCGGATAAAAATGCGAACGAAAATGCGGATAAAAATGCGAACGAAAATGCGGACGAAAATGCGAACGAAAATGC	83
4117-4252	24	AAAATGCGGACAAAAATGCGAACG	5.7	AAAATGTGGACAAAAATGCGGATAAAAATGCGAACGAAAATGCGAACGAAAATGCGGATAAAAATGCGAACGAAAATGCGGATAAAAATGCGAACGAAAATGCGGACGAAAATGCGAACGAAAATGCCGACGAAAA	89
4117-4243	36	AAAATGCGGACAAAAATGCGGATAAAAATGCGAACG	3.5	AAAATGTGGACAAAAATGCGGATAAAAATGCGAACGAAAATGCGAACGAAAATGCGGATAAAAATGCGAACGAAAATGCGGATAAAAATGCGAACGAAAATGCGGACGAAAATGCGAACGAAAATGC	85
4088-4252	12	CGACGAAAATGC	13.8	CGACGAAAGTGACGACGAAAATGCGGATAAAAATGTGGACAAAAATGCGGATAAAAATGCGAACGAAAATGCGAACGAAAATGCGGATAAAAATGCGAACGAAAATGCGGATAAAAATGCGAACGAAAATGCGGACGAAAATGCGAACGAAAATGCCGACGAAAA	73
4090-4252	36	ACGAAAATGCCGACGAAAATGCGAACGAAAATGCGA	4.5	ACGAAAGTGACGACGAAAATGCGGATAAAAATGTGGACAAAAATGCGGATAAAAATGCGAACGAAAATGCGAACGAAAATGCGGATAAAAATGCGAACGAAAATGCGGATAAAAATGCGAACGAAAATGCGGACGAAAATGCGAACGAAAATGCCGACGAAAA	79
6479-6522	17	AAAAAAATTTCTCATTTA	2.4	AAAAAAATTTCGTTATTTAAAAAAAATTTTCATTTCAAAAAAAT	85
8360-8416	30	TATGTATCCACGATTCAAATTAAATATTGG	1.9	TATGTATCCGCGATTCAAATTCAATATTGGTATGTATCTACGATTCAAATTAAATAT	88
18156-18277	65	TGATACTAAATAAGTCACAATAATGTATGTCCAAACAACTACATCGAAAACAATCACCTTCTTCT	1.9	TGATACTAAATAAGTCACAATAATGTATGTCCAAGCAGCTACATCGAAAACAATCACCTTCTTCTTGATACTAGATAAGTCACAATAATGTATGTCCAAACAATTGCATCGAAAGCAATCAC	89
18459-18500	21	ATGCCTTCCTTTACGGGCAGC	2	ATGCCTTCCTTTACGGGCAGCATGCCTTCCTTTACGGGCAGC	100
18480-18558	33	ATGCCTTCCTTTACGGGCAGCTCAAAATACTTG	2.4	ATGCCTTCCTTTACGGGCAGCTCCAAATCCTTGATGCCTTCCTTTACGGGCAGCTCAAAATATTTGATGCCTTTCTTTA	91
19291-19351	26	TATATATGTAAATATATTTCTACATA	2.3	TATATATGTAGAATATATTCTACATATATATATATATATATATTTCTACATATATATATGT	86
20516-20575	30	CCCGATCATGATTTTCCTACCCCCAGAGGG	2	CCCGATCATGATTTTCCTACCCCCAGAGGGCCCGATCATGATTTTCCTACCCCCAGAGGG	100
29041-29079	19	CCATTAACTACATGAATTT	2.1	CCATTAACTACATGAATTTCCATTAACTACATGAATTTC	100
35040-35076	18	TATCTAATAACTAAGAAA	2.1	TATCTAATAACTAAGAAATATCTAATAACTAATAAAT	94
36020-36126	21	TCATTAGAATACTCTTCCTTA	5.1	TCATTAGAATACTCTTCCTTATCATTAGAATACTCTTCCTTATCATTAGAATACTCTTCCTTATCATTAGAATACTCTTCCTTATCATTAGAATACTCTTCCTTATC	100
37540-37592	15	ATCAATCTGACTCTC	3.5	ATCAATCTCCCTCTCATCAATCTGACTCTCATCAATCTGACTCTTATCAATCT	92
37540-37603	30	ATCAATCTCACTCTCATCAATCTGACTCCC	2.1	ATCAATCTCCCTCTCATCAATCTGACTCTCATCAATCTGACTCTTATCAATCTTCCTCCCATCA	82
38458-38515	18	ATCCCTGTCTACAACCCT	3.2	ATCCCTGTCTACAACCCTATCCCTGTCTACAACCCTATCCCTGTCCACAACCCCATCC	95
40461-40517	21	ACAAAAAGAAAAGAAACTTAT	2.7	ACAAAAAGAAAAGAAACTTGTACAAAAAAACAAGTGACTTATACAAAAAGAAAAGAA	76
41796-41903	21	TTTCTATCTCTGTTCGTTCCG	5.1	TTTCTATCTCTGTTCGTTCCGTTTCTATCTCTGTTCGTTCCGTTTCTATCTCTGTTCGTTCCGTTTCTATCTCTGTTCGTTCCGTTTCTATCTCTGTTCGTTCCGTTT	100
43141-43171	15	ATAATGAAAGAAAAA	2.1	ATAATGAAAGAAAAAATAATGAAAGAAAAAA	100
48292-48324	17	ATAGACTAAAAGGAAAA	1.9	ATAGACTAAAAGGAAAAATAGACTAAAAGGAAA	100
59587-59611	12	TTTGTAGAGGAA	2.1	TTTGTAGAGGAATTTGTAGAGGAAT	100
61367-61407	21	TTTTAAACGGTTTCTGATTAT	2	TTTTAAACGGTTTCTGATTATTTTTAAACGGTTTCTGATTA	100
61390-61467	15	TTAAACGGTTTCTGA	5.2	TTAAACGGTTTCTGATTAAACGGTTTCTGATTAAACGGTTTCTGATTAAACGATTTCTGATTAAACGGTTTCTGATTA	96
61450-61538	21	TTAAACGGTTTCTGATTATTT	4.2	TTAAACGGTTTCTGATTATTTTTAAAAGGTTTCCGATTATTTTTAAACGGTTTCTGATTATTTTTAAATCGTTTCTGATTATTTTTAAA	91
61457-61553	21	GTTTCTGATTATTTTTAAATC	4.6	GTTTCTGATTATTTTTAAAAGGTTTCCGATTATTTTTAAACGGTTTCTGATTATTTTTAAATCGTTTCTGATTATTTTTAAATCGTTGCTCATTATT	88
61749-61802	21	TCGCTTGGATTTCAGAAAGGG	2.6	TCGCTTGGATTTCAGAAAGGGTCGCTTGGATTTCAGAAAGGGTCGCTTGGATTT	100
61918-61954	18	TATATGTTATATATAATGT	2	TATATGTTATATATAATGTTATATTTATATATAATGT	94
64367-64402	14	AAACTAAACTTATA	2.6	AAACTAAACTTATAAAACTAAACTTATAAAAATAAA	95
66556-66588	12	TATTAATATATA	2.8	TATTATATATATATTAATATATATAATAATATA	90
68272-68301	14	TTGCTTATCTACAA	2.1	TTGCTTATCTACAATTGCTTATCTACAATT	100
70722-70761	16	AGTATATACCTAAGAG	2.5	AGTATATACCTAAGAGAGTATATACCTAAGAGAGTATATA	100
71807-72718	33	AATCAGATTCAGTTAGATCCTCCTCAGAATTGG	27.9	AATCAGATTCAGTTAGATCCTCCTCAGAATTGAAATCAGATTTAGTTAGATCCTCCTTAGAATCGGAATCAGATTCAGTTAGATCCTCCTCAGAATTGGAATCAGATTTAGTTAGATCCTCCTTAGAATTGGAATCAGATTTAGTTAGATCCTCCTTAGAATCGGAATCAGATTCAGTTAGATCCTCCTCAGAATTGGAATCAGATTCAGTTAGATCCGCCTCAGAATTGGAATCAGATTCAGTTAGATCCTCCTCAGAATTGGAATCAGATTCAGTTAGATCCTCCTCAGAATTGGAATCAAATTCAGTTAGATCCTCCTCAAAATTGAAATAATATGCATATTCATCTTCAGTTAGATACTTCTTCAAAGTCAAATGGAAATCAGATTCAGTTAGAT…	78
71807-72718	66	AATCAGATTCAGTTAGATCCTCCTCAGAATTGGAATCAGATTCAGTTAGATCCTCCTCAGAATTGG	14	AATCAGATTCAGTTAGATCCTCCTCAGAATTGAAATCAGATTTAGTTAGATCCTCCTTAGAATCGGAATCAGATTCAGTTAGATCCTCCTCAGAATTGGAATCAGATTTAGTTAGATCCTCCTTAGAATTGGAATCAGATTTAGTTAGATCCTCCTTAGAATCGGAATCAGATTCAGTTAGATCCTCCTCAGAATTGGAATCAGATTCAGTTAGATCCGCCTCAGAATTGGAATCAGATTCAGTTAGATCCTCCTCAGAATTGGAATCAGATTCAGTTAGATCCTCCTCAGAATTGGAATCAAATTCAGTTAGATCCTCCTCAAAATTGAAATAATATGCATATTCATCTTCAGTTAGATACTTCTTCAAAGTCAAATGGAAATCAGATTCAGTTAGAT…	80
71807-72718	99	AATCAGATTCAGTTAGATCCTCCTCAGAATTGGAATCAGATTCAGTTAGATCCTCCTTAGAATCGGAATCAGATTCAGTTAGATCCTCCTCAGAATTGG	9	AATCAGATTCAGTTAGATCCTCCTCAGAATTGAAATCAGATTTAGTTAGATCCTCCTTAGAATCGGAATCAGATTCAGTTAGATCCTCCTCAGAATTGGAATCAGATTTAGTTAGATCCTCCTTAGAATTGGAATCAGATTTAGTTAGATCCTCCTTAGAATCGGAATCAGATTCAGTTAGATCCTCCTCAGAATTGGAATCAGATTCAGTTAGATCCGCCTCAGAATTGGAATCAGATTCAGTTAGATCCTCCTCAGAATTGGAATCAGATTCAGTTAGATCCTCCTCAGAATTGGAATCAAATTCAGTTAGATCCTCCTCAAAATTGAAATAATATGCATATTCATCTTCAGTTAGATACTTCTTCAAAGTCAAATGGAAATCAGATTCAGTTAGAT…	82
72962-73065	39	CCTCTATAGTAGTACTTTCTATTTGCGCGAAACC	2.9	CCTCTGTAGTAGTACTTTCTATTTGCGCGAAACCCTCTATATCTATAGTAGTACTTTCTATTTGCGCGAAACCCTCTATAGTAGTACTTTTTATTTGCGTGAAA	81
85124-85159	18	ATTGTTATTTGGTCTATT	2	ATTGTTATTGGATCTATTATTGTTATTTGGTCTATT	89
113101-113126	13	ACACTTAATGATT	2	ACACTTAATGATTACACTTAATGATT	100
120812-120847	18	TATTGTATACAATACATG	1.9	TATTGTATTATAATACATGTATTGTATACAATACAT	88
129072-129102	15	TTTTTTCTTTCATTA	2.1	TTTTTTCTTTCATTATTTTTTCTTTCATTAT	100
130340-130447	21	AAACGGAACGAACAGAGATAG	5.1	AAACGGAACGAACAGAGATAGAAACGGAACGAACAGAGATAGAAACGGAACGAACAGAGATAGAAACGGAACGAACAGAGATAGAAACGGAACGAACAGAGATAGAAA	100
131726-131782	21	TTCTTTTCTTTTTGTACAAGT	2.7	TTCTTTTCTTTTTGTATAAGTCACTTGTTTTTTTGTACAAGTTTCTTTTCTTTTTGT	76
133728-133785	18	GGATAGGGTTGTAGACAG	3.2	GGATGGGGTTGTGGACAGGGATAGGGTTGTAGACAGGGATAGGGTTGTAGACAGGGAT	95
134651-134704	15	AGATTGATAAGAGTC	3.6	AGATTGATAAGAGTCAGATTGATGAGAGTCAGATTGATGAGAGGGAGATTGATA	89
136117-136223	21	GATAAGGAAGAGTATTCTAAT	5.1	GATAAGGAAGAGTATTCTAATGATAAGGAAGAGTATTCTAATGATAAGGAAGAGTATTCTAATGATAAGGAAGAGTATTCTAATGATAAGGAAGAGTATTCTAATGA	100
137167-137203	18	ATTTATTAGTTATTAGAT	2.1	ATTTATTAGTTATTAGATATTTCTTAGTTATTAGATA	94
143164-143202	19	GAAATTCATGTAGTTAATG	2.1	GAAATTCATGTAGTTAATGGAAATTCATGTAGTTAATGG	100
151668-151727	30	CCCTCTGGGGGTAGGAAAATCATGATCGGG	2	CCCTCTGGGGGTAGGAAAATCATGATCGGGCCCTCTGGGGGTAGGAAAATCATGATCGGG	100
152892-152952	26	ACATATATATATGTAGAAATATATAT	2.3	ACATATATATATGTAGAAATATATATATATATATATATGTAGAATATATTCTACATATATA	86
153685-153763	33	TAAAGGAAGGCATCAAAGATTTGGAGCTGCCCG	2.4	TAAAGAAAGGCATCAAATATTTTGAGCTGCCCGTAAAGGAAGGCATCAAGGATTTGGAGCTGCCCGTAAAGGAAGGCAT	91
153743-153784	21	GCTGCCCGTAAAGGAAGGCAT	2	GCTGCCCGTAAAGGAAGGCATGCTGCCCGTAAAGGAAGGCAT	100
153966-154087	65	GTGATTGCTTTCGATGCAACTGCTTGGACATACATTATTGTGACTTATCTAGTATCAAGAAGAAG	1.9	GTGATTGCTTTCGATGCAATTGTTTGGACATACATTATTGTGACTTATCTAGTATCAAGAAGAAGGTGATTGTTTTCGATGTAGCTGCTTGGACATACATTATTGTGACTTATTTAGTATCA	89

## Sheet: Table S6
Supporting Information S2 for:
The plastid genome of the critically endangered Valeriana trinervis ( = Centranthus trinervis) and insights from comparison with other Valeriana plastomes (Caprifoliaceae).
Planta
Daniele De Luca1*, Olga De Castro2, 3*
1Department of Humanities, University of Naples Suor Orsola Benincasa, Via Santa Caterina da Siena 37, I-80132, Naples, Italy (daniele.deluca@unisob.na.it; daniele.deluca088@gmail.com)
2Department of Biology, University of Naples Federico II, Via Cinthia 26, I-80126, Naples, Italy (odecastr@unina.it; odecastr@gmail.com)
3Botanical Garden of Naples, University of Naples Federico II, Via Foria 223, I-80139 Naples, Italy
(* = corresponding author)
Supplementary Table S6. Statistics of tandem repeats ≥7 bp identified with TRF in Valeriana dageletiana.
Start-end	Repeat unit size	Repeat unit seq	Number of repeat units	Repeat sequence	Match between adjacent units
	(bp)				(%)
4437-4461	12	AAAAATTATACA	2.1	AAAAATTATACAAAAAATTATACAA	100
13758-13783	13	GGGGAAGTATTCT	2	GGGGAAGTATTCTGGGGAAGTATTCT	100
16021-16046	13	AATCATTAAGTGT	2	AATCATTAAGTGTAATCATTAAGTGT	100
30506-30560	8	ATAATAAT	7.5	ATAATATATAATATATCAATAATAGAAATATAATAATATAAATATAATAATATAA	75
30508-30554	24	AATATATAATATATAAATAATAGA	1.9	AATATATAATATATCAATAATAGAAATATAATAATATAAATATAATA	83
30505-30560	22	AATAATAATATAATATATAAAT	2.6	AATAATATATAATATATCAATAATAGAAATATAATAATATAAATATAATAATATAA	78
30506-30561	14	ATAATAATATAAAT	3.9	ATAATATATAATATATCAATAATAGAAATATAATAATATAAATATAATAATATAAA	86
44917-44972	25	AGAATAAAACTGAACTAAACAATAA	2.3	AGAATAAAACTGAACTAAACAATAAAACTAAAATGGAACTAAACCTAAAGAATAAA	76
56050-56345	33	GGTTTCGCACAAAGAGAAAGTACTACTACAGAG	9	GGTTTCGCACAAAGAGAAAGTACTACTACAGAGAGTTTCGCACAAAGAGAAAGTACTACTACAGAGAGTTTCGCACAAAGAGAAAGTACTACTACAGAGAGTTTCGCACAAAGAGAAAGTACTACTACAGAGGGTTTCGCACAAAGAGAAAGTACTACTACAGAGGGTTTCGCACAAAGAGAAAGTACTACTACAGAGGGTTTCGCACAAAGAGAAAGTACTACTACAGAGGGTTTCGCACAAATAGAAAGTACTACTACAGAGGGTTTCGCACAAAGAGAAAGTACTACTACAGA	98
56612-56827	35	ATTCCGATTCTGAGGAGGATCTAACTATAAACCGG	6.3	ATTCCGATTCTGAGGAGGATCTAATTAAACCGGATTCCGATTCTGAGGAGGATCTAATTAAACCGGATTCCGATTCTGAGGAGGATCTAATTAAACCGGATTCCGATTCTGAGGAGGATCTAACTGATGAACCGGATTCCGATTCTGAGGAGGATCTAACTGATGAACCGGATTCCGATTCTGAGGAGGATCTAACTGATGAACCGGATTCCGATT	97
56830-56869	12	GATTGGGATTCC	3.3	GATTGGTATTCCGATTGGGATTCCGATTGGGATTCCGATT	96
56817-56887	30	GGATTCCGATTGGGATTCCGATTCCGATTG	2.4	GGATTCCGATTGGGATTGGTATTCCGATTGGGATTCCGATTGGGATTCCGATTCCGATTGGGATTCCGATT	92
56848-56888	18	GATTCCGATTGGGATTCC	2.3	GATTCCGATTGGGATTCCGATTCCGATTGGGATTCCGATTC	100
56932-56990	27	GAATCAGATTCCGAGGAGGATCTAACG	2.2	GAATCAGATTCCGAGGAGGATCTAACGGAATCAGATTCCGAGGAGGATCTAACTGAATC	96
66731-66760	12	TATATAATAACA	2.6	TATATATAACATATATAATAACATATATAA	94
66873-66926	21	AAATCCAAGCGACCCTTTCTG	2.6	AAATCCAAGCGACCCTTTCTGAAATCCAAGCGACCCTTTCTGAAATCCAAGCGA	100
67122-67218	21	AATAATCAGAAACGATTTAAA	4.6	AATAATGAGCAACGATTTAAAAATAATCAGAAACGATTTAAAAATAATCAGAAACCGTTTAAAAATAATCAGAAACGATTTAAAAATAATCAGAAAC	92
67208-67315	15	TAATCAGAAACCGTT	7.2	TAATCAGAAACCATATAATAAGAAACCGTTTAATCAGAAACCGTTTAATAAGAAACCGTTTAATCAGAAACCGTTTAATCAGAAACCGTTTAATCAGAAACCGTTTAA	93
69060-69113	27	TCCTATACAAAATCAATAATTCCATAA	2	TCCTATACAAAATCAATAATTCTATAATCCTCTACAAAATCAATAATTCCATAA	92
80275-80308	17	TTTCCTTTTAGTCTATT	2	TTTCCTTTTAGTCTATTTTTCCTTTTAGTCTATT	100
80277-80317	17	TCCTTTTAGTCTATTTC	2.4	TCCTTTTAGTCTATTTTTCCTTTTAGTCTATTCTCCATTTT	88
81057-81081	13	TTCTATTCTTTAA	1.9	TTCTATTCTTTAATTCTATTCTTTA	100
86729-86836	21	AAACGGAACGAACAGAGATAG	5.1	AAACGGAACGAACAGAGATAGAAACGGAACGAACAGAGATAGAAACGGAACGAACAGAGATAGAAACGGAACGAACAGAGATAGAAATTGAACGAACAGAGATAGAAA	97
88085-88141	21	TTCTTTTCTTTTTGTACAAGT	2.7	TTCTTTTCTTTTTGTATAAGTCACTTGTTTTTTTGTACAAGTTTCTTTTCTTTTTGT	76
89711-89802	24	CATCTGAACCAAATGATGATCTTA	3.8	CATCTGAACCAGATGATGATCTTACATCTGAACCAGATGATGATCTTACATCTGAACCAAATGATGATCTTACATCTGAACCAAATGATGAT	98
90138-90217	18	GGATGGGGTTGTAGACAG	4.4	GGATGGGGTTGTGGACAGGGATGGGGTTGTGGACAGGGATAGGGTTGTAGACAGGGATGGGGTTGTAGACAGGGATGGGG	95
91082-91135	15	AGATTGATAAGAGTC	3.6	AGATTGATAAGAGTCAGATTGATGAGAGTCAGATTGATGAGAGGGAGATTGATA	89
92545-92756	21	GATAAGGAAGAGTATTCTAAT	10.1	GATAAGGAAGAGTATTCTAATGATAAGGAAGAGTATTCTAATGATAAGGAAGAGTATTCTAATGATAAGGAAGAGTATTCTAATGATAAGGAAGAGTATTCTAATGATAAGGAAGAGTATTCTAATGATAAGGAAGAGTATTCTAATGATAAGGAAGAGTATTCTAATGATAAGGAAGAGTATTCTAATGATAAGGAAGAGTATTCTAATGA	100
99687-99744	19	GAAATTCATGTAGTTAATG	3.1	GAAATTCATGTAGTTAATGGAAATTCATGTAGTTAATGGAAATTCATGTAGTTAATGG	100
108981-109015	18	TAATTCTATTCCACCTTG	1.9	TAATTCTATTCCACCTTGTAATTCTATTCCACCTT	100
109783-109932	78	GTGGCGAAAGGCCTAATCCGGATCAAAATCTGGATGCCCCGAAATTTGATAATTTTGAAGCTCCATCAAATTTGAATA	1.9	GTGGCGAAAGGCCTAATCCGGATCAAAATCTGGATGCCCCGAAATTTGATAATTTTGAAGCTCCATCAAATTTGAATAGTGGCGAAAGGCCTAATCCGGATCAAAATCTGGATGCCCCGGAATTTGATAATTTTGAAGCTCCATCAAATT	98
119559-119615	30	ATATTAAATTTGAATCGCAGATACATACCA	1.9	ATATTTAATTTTAATCGTAGATACATACCAATATTAAATTTGAATCGCGGATACATA	85
122440-122480	22	TTTTCTTTATTTCTTTATCATT	1.9	TTTTCTTTATTTCTTTATCATTTTTTCTTTTTTTTTTATCA	90
122506-122546	21	AAAGTTTAAAAGAAAGTTGAG	2	AAAGTTTTAAAAAAAGTTGAGAAAGTTTAAAAGAAATTTGA	85
123759-123959	36	TCTGTGCTTTCGTCTGTGCTTCTGTATATTCTTTTG	5.6	TCTGTGCTTTCGTCTGTGCTTTTGTCTGTGCTTTCGTCTGTGCTTTCGTCTGTGCTTCTGTATATTCTTTTGTCTGTGCTTTCGTCTGTGCTTCTGTATATTCTTTTGTCTGTGCTTTCGTCTGTGCTTCTGTATATTCTTTTGTCTGTGCTTTCGTCTGTGCTTCTGTATATTCTTTTGTCTGTGCTTTCGTCTGTGCTT	96
123759-124001	72	TCTGTGCTTTCGTCTGTGCTTTTGTCTGTGCTTTCGTCTGTGCTTTCGTCTGTGCTTCTGTATATTCTTTTG	3.2	TCTGTGCTTTCGTCTGTGCTTTTGTCTGTGCTTTCGTCTGTGCTTTCGTCTGTGCTTCTGTATATTCTTTTGTCTGTGCTTTCGTCTGTGCTTCTGTATATTCTTTTGTCTGTGCTTTCGTCTGTGCTTCTGTATATTCTTTTGTCTGTGCTTTCGTCTGTGCTTCTGTATATTCTTTTGTCTGTGCTTTCGTCTGTGCTTTCGTCTGTGCTTCTGTATATTCTTTTGTCTGTGCTTTTGTCT	85
123759-124001	12	TCTGTGCTTTTG	20.2	TCTGTGCTTTCGTCTGTGCTTTTGTCTGTGCTTTCGTCTGTGCTTTCGTCTGTGCTTCTGTATATTCTTTTGTCTGTGCTTTCGTCTGTGCTTCTGTATATTCTTTTGTCTGTGCTTTCGTCTGTGCTTCTGTATATTCTTTTGTCTGTGCTTTCGTCTGTGCTTCTGTATATTCTTTTGTCTGTGCTTTCGTCTGTGCTTTCGTCTGTGCTTCTGTATATTCTTTTGTCTGTGCTTTTGTCT	77
125533-125580	23	TCAAATTAAAACTAAAAGATCTT	2.1	TCAAATTAAAACTAAAAGATCTTTCAAATTAAAACTAAAAGATCTTTC	100
127956-127999	17	TTATAAATATAAAATAA	2.5	TTATAAATATAATATAATTTTCAAATATAAAATAAATTATAAAT	78
130858-131007	78	AATTTGATGGAGCTTCAAAATTATCAAATTCCGGGGCATCCAGATTTTGATCCGGATTAGGCCTTTCGCCACTATTCA	1.9	AATTTGATGGAGCTTCAAAATTATCAAATTCCGGGGCATCCAGATTTTGATCCGGATTAGGCCTTTCGCCACTATTCAAATTTGATGGAGCTTCAAAATTATCAAATTTCGGGGCATCCAGATTTTGATCCGGATTAGGCCTTTCGCCAC	98
131775-131809	18	AAGGTGGAATAGAATTAC	1.9	AAGGTGGAATAGAATTACAAGGTGGAATAGAATTA	100
141046-141103	19	CCATTAACTACATGAATTT	3.1	CCATTAACTACATGAATTTCCATTAACTACATGAATTTCCATTAACTACATGAATTTC	100
148034-148245	21	TCATTAGAATACTCTTCCTTA	10.1	TCATTAGAATACTCTTCCTTATCATTAGAATACTCTTCCTTATCATTAGAATACTCTTCCTTATCATTAGAATACTCTTCCTTATCATTAGAATACTCTTCCTTATCATTAGAATACTCTTCCTTATCATTAGAATACTCTTCCTTATCATTAGAATACTCTTCCTTATCATTAGAATACTCTTCCTTATCATTAGAATACTCTTCCTTATC	100
149656-149708	15	ATCAATCTGACTCTC	3.5	ATCAATCTCCCTCTCATCAATCTGACTCTCATCAATCTGACTCTTATCAATCT	92
149656-149719	30	ATCAATCTCACTCTCATCAATCTGACTCCC	2.1	ATCAATCTCCCTCTCATCAATCTGACTCTCATCAATCTGACTCTTATCAATCTTGCTCCCATCA	82
150573-150652	18	CCCCATCCCTGTCCACAA	4.4	CCCCATCCCTGTCTACAACCCCATCCCTGTCTACAACCCTATCCCTGTCCACAACCCCATCCCTGTCCACAACCCCATCC	95
150988-151079	24	ATCATCATCTGGTTCAGATGTAAG	3.8	ATCATCATTTGGTTCAGATGTAAGATCATCATTTGGTTCAGATGTAAGATCATCATCTGGTTCAGATGTAAGATCATCATCTGGTTCAGATG	98
152649-152705	21	ACAAAAAGAAAAGAAACTTAT	2.7	ACAAAAAGAAAAGAAACTTGTACAAAAAAACAAGTGACTTATACAAAAAGAAAAGAA	76
153954-154061	21	TTTCTATCTCTGTTCGTTCCG	5.1	TTTCTATCTCTGTTCGTTCAATTTCTATCTCTGTTCGTTCCGTTTCTATCTCTGTTCGTTCCGTTTCTATCTCTGTTCGTTCCGTTTCTATCTCTGTTCGTTCCGTTT	97

## Sheet: Table S7
Supporting Information S2 for:
The plastid genome of the critically endangered Valeriana trinervis ( = Centranthus trinervis) and insights from comparison with other Valeriana plastomes (Caprifoliaceae).
Planta
Daniele De Luca1*, Olga De Castro2, 3*
1Department of Humanities, University of Naples Suor Orsola Benincasa, Via Santa Caterina da Siena 37, I-80132, Naples, Italy (daniele.deluca@unisob.na.it; daniele.deluca088@gmail.com)
2Department of Biology, University of Naples Federico II, Via Cinthia 26, I-80126, Naples, Italy (odecastr@unina.it; odecastr@gmail.com)
3Botanical Garden of Naples, University of Naples Federico II, Via Foria 223, I-80139 Naples, Italy
(* = corresponding author)
Supplementary Table S7. Statistics of tandem repeats ≥7 bp identified with TRF in Valeriana fauriei.
Start-end	Repeat unit size	Repeat unit seq	Number of repeat units	Repeat sequence	Match between adjacent units
	(bp)				(%)
4392-4416	12	AAAAATTATACA	2.1	AAAAATTATACAAAAAATTATACAA	100
13713-13738	13	GGGGAAGTATTCT	2	GGGGAAGTATTCTGGGGAAGTATTCT	100
15976-16001	13	AATCATTAAGTGT	2	AATCATTAAGTGTAATCATTAAGTGT	100
30461-30515	8	ATAATAAT	7.5	ATAATATATAATATATCAATAATAGAAATATAATAATATAAATATAATAATATAA	75
30463-30509	24	AATATATAATATATAAATAATAGA	1.9	AATATATAATATATCAATAATAGAAATATAATAATATAAATATAATA	83
30460-30515	22	AATAATAATATAATATATAAAT	2.6	AATAATATATAATATATCAATAATAGAAATATAATAATATAAATATAATAATATAA	78
30461-30516	14	ATAATAATATAAAT	3.9	ATAATATATAATATATCAATAATAGAAATATAATAATATAAATATAATAATATAAA	86
44872-44927	25	AGAATAAAACTGAACTAAACAATAA	2.3	AGAATAAAACTGAACTAAACAATAAAACTAAAATGGAACTAAACCTAAAGAATAAA	76
56005-56300	33	GGTTTCGCACAAAGAGAAAGTACTACTACAGAG	9	GGTTTCGCACAAAGAGAAAGTACTACTACAGAGAGTTTCGCACAAAGAGAAAGTACTACTACAGAGAGTTTCGCACAAAGAGAAAGTACTACTACAGAGAGTTTCGCACAAAGAGAAAGTACTACTACAGAGGGTTTCGCACAAAGAGAAAGTACTACTACAGAGGGTTTCGCACAAAGAGAAAGTACTACTACAGAGGGTTTCGCACAAAGAGAAAGTACTACTACAGAGGGTTTCGCACAAATAGAAAGTACTACTACAGAGGGTTTCGCACAAAGAGAAAGTACTACTACAGA	98
56571-56899	29	CGATTCTGAGGAGGATCTAATTAAACCGG	9.7	CGATTCTGAGGAGGATCTAATTAAACCGGATTCCGATTCTGAGGAGGATCTAATTAAACCGGATTCCGATTCTGAGGAGGATCTAATTAAACCGGATTCCGATTCTGAGGAGGATCTAACTGATGAACCGGATTCCGATTCTGAGGAGGATCTAACTGATGAACCGGATTCCGATTCTGAGGAGGATCTAATTAAACCGGATTCCGATTCTGAGGAGGATCTAATTAAACCGGATTCCGATTCTGAGGAGGATCTAACTGATGAACCGGATTCCGATTCTGAGGAGGATCTAACTGATGAACCGGATTCCGATTCTGAGGAGGATCTAA	95
56567-56920	35	ATTCCGATTCTGAGGAGGATCTAACTATAAACCGG	10.3	ATTCCGATTCTGAGGAGGATCTAATTAAACCGGATTCCGATTCTGAGGAGGATCTAATTAAACCGGATTCCGATTCTGAGGAGGATCTAATTAAACCGGATTCCGATTCTGAGGAGGATCTAACTGATGAACCGGATTCCGATTCTGAGGAGGATCTAACTGATGAACCGGATTCCGATTCTGAGGAGGATCTAATTAAACCGGATTCCGATTCTGAGGAGGATCTAATTAAACCGGATTCCGATTCTGAGGAGGATCTAACTGATGAACCGGATTCCGATTCTGAGGAGGATCTAACTGATGAACCGGATTCCGATTCTGAGGAGGATCTAACTGATGAACCGGATTCCGATT	96
56567-56920	138	ATTCCGATTCTGAGGAGGATCTAACTGATGAACCGGATTCCGATTCTGAGGAGGATCTAATTAAACCGGATTCCGATTCTGAGGAGGATCTAATTAAACCGGATTCCGATTCTGAGGAGGATCTAACTGATGAACCGG	2.6	ATTCCGATTCTGAGGAGGATCTAATTAAACCGGATTCCGATTCTGAGGAGGATCTAATTAAACCGGATTCCGATTCTGAGGAGGATCTAATTAAACCGGATTCCGATTCTGAGGAGGATCTAACTGATGAACCGGATTCCGATTCTGAGGAGGATCTAACTGATGAACCGGATTCCGATTCTGAGGAGGATCTAATTAAACCGGATTCCGATTCTGAGGAGGATCTAATTAAACCGGATTCCGATTCTGAGGAGGATCTAACTGATGAACCGGATTCCGATTCTGAGGAGGATCTAACTGATGAACCGGATTCCGATTCTGAGGAGGATCTAACTGATGAACCGGATTCCGATT	96
56923-56962	12	GATTGGGATTCC	3.3	GATTGGTATTCCGATTGGGATTCCGATTGGGATTCCGATT	96
56910-56980	30	GGATTCCGATTGGGATTCCGATTCCGATTG	2.4	GGATTCCGATTGGGATTGGTATTCCGATTGGGATTCCGATTGGGATTCCGATTCCGATTGGGATTCCGATT	92
56941-56981	18	GATTCCGATTGGGATTCC	2.3	GATTCCGATTGGGATTCCGATTCCGATTGGGATTCCGATTC	100
56567-56920	72	ATTCCGATTCTGAGGAGGATCCAACTGAGGAACCGGATTCCGATTCTGAGGAGGATCTAACTGATGAACCGG	5.1	ATTCCGATTCTGAGGAGGATCTAATTAAACCGGATTCCGATTCTGAGGAGGATCTAATTAAACCGGATTCCGATTCTGAGGAGGATCTAATTAAACCGGATTCCGATTCTGAGGAGGATCTAACTGATGAACCGGATTCCGATTCTGAGGAGGATCTAACTGATGAACCGGATTCCGATTCTGAGGAGGATCTAATTAAACCGGATTCCGATTCTGAGGAGGATCTAATTAAACCGGATTCCGATTCTGAGGAGGATCTAACTGATGAACCGGATTCCGATTCTGAGGAGGATCTAACTGATGAACCGGATTCCGATTCTGAGGAGGATCTAACTGATGAACCGGATTCCGATT	91
57025-57083	27	GAATCAGATTCCGAGGAGGATCTAACG	2.2	GAATCAGATTCCGAGGAGGATCTAACGGAATCAGATTCCGAGGAGGATCTAACTGAATC	96
66824-66853	12	TATATAATAACA	2.6	TATATATAACATATATAATAACATATATAA	94
66966-67019	21	AAATCCAAGCGACCCTTTCTG	2.6	AAATCCAAGCGACCCTTTCTGAAATCCAAGCGACCCTTTCTGAAATCCAAGCGA	100
67215-67311	21	AATAATCAGAAACGATTTAAA	4.6	AATAATGAGCAACGATTTAAAAATAATCAGAAACGATTTAAAAATAATCAGAAACCGTTTAAAAATAATCAGAAACGATTTAAAAATAATCAGAAAC	92
67301-67423	15	TAATCAGAAACCGTT	8.2	TAATCAGAAACCATATAATAAGAAACCGTTTAATCAGAAACCGTTTAATAAGAAACCGTTTAATCAGAAACCGTTTAATCAGAAACCGTTTAATCAGAAACCGTTTAATCAGAAACCGTTTAA	94
69168-69221	27	TCCTATACAAAATCAATAATTCCATAA	2	TCCTATACAAAATCAATAATTCTATAATCCTCTACAAAATCAATAATTCCATAA	92
80383-80416	17	TTTCCTTTTAGTCTATT	2	TTTCCTTTTAGTCTATTTTTCCTTTTAGTCTATT	100
80385-80425	17	TCCTTTTAGTCTATTTC	2.4	TCCTTTTAGTCTATTTTTCCTTTTAGTCTATTCTCCATTTT	88
81165-81189	13	TTCTATTCTTTAA	1.9	TTCTATTCTTTAATTCTATTCTTTA	100
86837-86944	21	AAACGGAACGAACAGAGATAG	5.1	AAACGGAACGAACAGAGATAGAAACGGAACGAACAGAGATAGAAACGGAACGAACAGAGATAGAAACGGAACGAACAGAGATAGAAATTGAACGAACAGAGATAGAAA	97
88193-88249	21	TTCTTTTCTTTTTGTACAAGT	2.7	TTCTTTTCTTTTTGTATAAGTCACTTGTTTTTTTGTACAAGTTTCTTTTCTTTTTGT	76
89819-89910	24	CATCTGAACCAAATGATGATCTTA	3.8	CATCTGAACCAGATGATGATCTTACATCTGAACCAGATGATGATCTTACATCTGAACCAAATGATGATCTTACATCTGAACCAAATGATGAT	98
90246-90325	18	GGATGGGGTTGTAGACAG	4.4	GGATGGGGTTGTGGACAGGGATGGGGTTGTGGACAGGGATAGGGTTGTAGACAGGGATGGGGTTGTAGACAGGGATGGGG	95
91190-91243	15	AGATTGATAAGAGTC	3.6	AGATTGATAAGAGTCAGATTGATGAGAGTCAGATTGATGAGAGGGAGATTGATA	89
92653-92801	21	GATAAGGAAGAGTATTCTAAT	7.1	GATAAGGAAGAGTATTCTAATGATAAGGAAGAGTATTCTAATGATAAGGAAGAGTATTCTAATGATAAGGAAGAGTATTCTAATGATAAGGAAGAGTATTCTAATGATAAGGAAGAGTATTCTAATGATAAGGAAGAGTATTCTAATGA	100
99732-99789	19	GAAATTCATGTAGTTAATG	3.1	GAAATTCATGTAGTTAATGGAAATTCATGTAGTTAATGGAAATTCATGTAGTTAATGG	100
109026-109060	18	TAATTCTATTCCACCTTG	1.9	TAATTCTATTCCACCTTGTAATTCTATTCCACCTT	100
109828-109977	78	GTGGCGAAAGGCCTAATCCGGATCAAAATCTGGATGCCCCGAAATTTGATAATTTTGAAGCTCCATCAAATTTGAATA	1.9	GTGGCGAAAGGCCTAATCCGGATCAAAATCTGGATGCCCCGAAATTTGATAATTTTGAAGCTCCATCAAATTTGAATAGTGGCGAAAGGCCTAATCCGGATCAAAATCTGGATGCCCCGGAATTTGATAATTTTGAAGCTCCATCAAATT	98
119604-119660	30	ATATTAAATTTGAATCGCAGATACATACCA	1.9	ATATTTAATTTTAATCGTAGATACATACCAATATTAAATTTGAATCGCGGATACATA	85
122485-122525	22	TTTTCTTTATTTCTTTATCATT	1.9	TTTTCTTTATTTCTTTATCATTTTTTCTTTTTTTTTTATCA	90
122551-122591	21	AAAGTTTAAAAGAAAGTTGAG	2	AAAGTTTTAAAAAAAGTTGAGAAAGTTTAAAAGAAATTTGA	85
123799-123968	36	TTTCGTCTGTGCTTTCGTCTGTGCTTCTGTATATTC	4.7	TTTCATCTGTGCTTTCGTCTGTGCTTTTGTCTGTGCTTTCGTCTGTGCTTTCGTCTGTGCTTCTGTATATTCTTTTGTCTGTGCTTTCGTCTGTGCTTCTGTATATTCTTTTGTCTGTGCTTTCGTCTGTGCTTCTGTATATTCTTTTGTCTGTGCTTTCGTCTGTGCTT	95
123804-123980	72	TCTGTGCTTTCGTCTGTGCTTTTGTCTGTGCTTTCGTCTGTGCTTTCGTCTGTGCTTCTGTATATTCTTTTG	2.5	TCTGTGCTTTCGTCTGTGCTTTTGTCTGTGCTTTCGTCTGTGCTTTCGTCTGTGCTTCTGTATATTCTTTTGTCTGTGCTTTCGTCTGTGCTTCTGTATATTCTTTTGTCTGTGCTTTCGTCTGTGCTTCTGTATATTCTTTTGTCTGTGCTTTCGTCTGTGCTTTCGTCTGTGCTT	90
123804-124010	12	TCTGTGCTTTTG	17.2	TCTGTGCTTTCGTCTGTGCTTTTGTCTGTGCTTTCGTCTGTGCTTTCGTCTGTGCTTCTGTATATTCTTTTGTCTGTGCTTTCGTCTGTGCTTCTGTATATTCTTTTGTCTGTGCTTTCGTCTGTGCTTCTGTATATTCTTTTGTCTGTGCTTTCGTCTGTGCTTTCGTCTGTGCTTCTGTATATTCTTTTGTCTGTGCTTTTGTCT	78
125542-125589	23	TCAAATTAAAACTAAAAGATCTT	2.1	TCAAATTAAAACTAAAAGATCTTTCAAATTAAAACTAAAAGATCTTTC	100
127965-128008	17	TTATAAATATAAAATAA	2.5	TTATAAATATAATATAATTTTCAAATATAAAATAAATTATAAAT	78
130867-131016	78	AATTTGATGGAGCTTCAAAATTATCAAATTCCGGGGCATCCAGATTTTGATCCGGATTAGGCCTTTCGCCACTATTCA	1.9	AATTTGATGGAGCTTCAAAATTATCAAATTCCGGGGCATCCAGATTTTGATCCGGATTAGGCCTTTCGCCACTATTCAAATTTGATGGAGCTTCAAAATTATCAAATTTCGGGGCATCCAGATTTTGATCCGGATTAGGCCTTTCGCCAC	98
131784-131818	18	AAGGTGGAATAGAATTAC	1.9	AAGGTGGAATAGAATTACAAGGTGGAATAGAATTA	100
141055-141112	19	CCATTAACTACATGAATTT	3.1	CCATTAACTACATGAATTTCCATTAACTACATGAATTTCCATTAACTACATGAATTTC	100
148043-148191	21	TCATTAGAATACTCTTCCTTA	7.1	TCATTAGAATACTCTTCCTTATCATTAGAATACTCTTCCTTATCATTAGAATACTCTTCCTTATCATTAGAATACTCTTCCTTATCATTAGAATACTCTTCCTTATCATTAGAATACTCTTCCTTATCATTAGAATACTCTTCCTTATC	100
149602-149654	15	ATCAATCTGACTCTC	3.5	ATCAATCTCCCTCTCATCAATCTGACTCTCATCAATCTGACTCTTATCAATCT	92
149602-149665	30	ATCAATCTCACTCTCATCAATCTGACTCCC	2.1	ATCAATCTCCCTCTCATCAATCTGACTCTCATCAATCTGACTCTTATCAATCTTGCTCCCATCA	82
150519-150598	18	CCCCATCCCTGTCCACAA	4.4	CCCCATCCCTGTCTACAACCCCATCCCTGTCTACAACCCTATCCCTGTCCACAACCCCATCCCTGTCCACAACCCCATCC	95
150934-151025	24	ATCATCATCTGGTTCAGATGTAAG	3.8	ATCATCATTTGGTTCAGATGTAAGATCATCATTTGGTTCAGATGTAAGATCATCATCTGGTTCAGATGTAAGATCATCATCTGGTTCAGATG	98
152595-152651	21	ACAAAAAGAAAAGAAACTTAT	2.7	ACAAAAAGAAAAGAAACTTGTACAAAAAAACAAGTGACTTATACAAAAAGAAAAGAA	76
153900-154007	21	TTTCTATCTCTGTTCGTTCCG	5.1	TTTCTATCTCTGTTCGTTCAATTTCTATCTCTGTTCGTTCCGTTTCTATCTCTGTTCGTTCCGTTTCTATCTCTGTTCGTTCCGTTTCTATCTCTGTTCGTTCCGTTT	97

## Sheet: Table S8
Supporting Information S2 for:
The plastid genome of the critically endangered Valeriana trinervis ( = Centranthus trinervis) and insights from comparison with other Valeriana plastomes (Caprifoliaceae).
Planta
Daniele De Luca1*, Olga De Castro2, 3*
1Department of Humanities, University of Naples Suor Orsola Benincasa, Via Santa Caterina da Siena 37, I-80132, Naples, Italy (daniele.deluca@unisob.na.it; daniele.deluca088@gmail.com)
2Department of Biology, University of Naples Federico II, Via Cinthia 26, I-80126, Naples, Italy (odecastr@unina.it; odecastr@gmail.com)
3Botanical Garden of Naples, University of Naples Federico II, Via Foria 223, I-80139 Naples, Italy
(* = corresponding author)
Supplementary Table S8. Statistics of tandem repeats ≥7 bp identified with TRF in Valeriana fauriei PDBK.
Start-end	Repeat unit size	Repeat unit seq	Number of repeat units	Repeat sequence	Match between adjacent units
	(bp)				(%)
4402-4426	12	AAAAATTATACA	2.1	AAAAATTATACAAAAAATTATACAA	100
13714-13739	13	GGGGAAGTATTCT	2	GGGGAAGTATTCTGGGGAAGTATTCT	100
15977-16002	13	AATCATTAAGTGT	2	AATCATTAAGTGTAATCATTAAGTGT	100
30459-30527	9	TAATATAAA	7.7	TAATTAAATAATATATAATATATCAATAATATAAATATAATAATATAAATATAATAATATAAAGAATAT	73
30466-30520	8	ATAATAAT	7.5	ATAATATATAATATATCAATAATATAAATATAATAATATAAATATAATAATATAA	79
30466-30521	14	ATAATAATATAAAT	3.9	ATAATATATAATATATCAATAATATAAATATAATAATATAAATATAATAATATAAA	90
44876-44931	25	AGAATAAAACGGAACTAAACAATAA	2.3	AGAATAAAACTGAACTAAACAATAAAACTAAAACGGAACTAAACCTAAAGAATAAA	78
55983-56112	33	GTTTCGCACAAAGAGAAAGTACTACTACAGAGA	3.9	GTTTCGCACAAAGAGAAAGTACTACTACAGAGAGTTTCGCACAAAGAGAAAGTACTACTACAGAGAGTTTCGCACAAAGAGAAAGTACTACTACAGAGAGTTTCGCACAAAGAGAAAGTACTACTACAGA	100
56379-56644	36	ATTCCGATTCTGAGGAGGATCTAACTGATGAACCGG	7.6	ATTCCGATTCCGAGGAGGATCTAATTAAACCGGATTCCGATTCTGAGGAGGATCTAACTGATGAACCGGATTCCGATTCTGAGGAGGATCTAATTAAACCGGATTCCGATTCTGAGGAGGATCTAACTGATGAACCGGATTCCGATTCTGAGGAGGATCTAATTAAACCGGATTCCGATTCTGAGGAGGATCTAACTGATGAACCGGATTCCGATTCTGAGGAGGATCTAACTGATGAACCGGATTCCGATTCTGAGGAGGATCTA	91
56379-56660	102	ATTCCGATTCTGAGGAGGATCTAACTGATGAACCGGATTCCGATTCTGAGGAGGATCTAATTAAACCGGATTCCGATTCTGAGGAGGATCTAATTAAACCGG	2.7	ATTCCGATTCCGAGGAGGATCTAATTAAACCGGATTCCGATTCTGAGGAGGATCTAACTGATGAACCGGATTCCGATTCTGAGGAGGATCTAATTAAACCGGATTCCGATTCTGAGGAGGATCTAACTGATGAACCGGATTCCGATTCTGAGGAGGATCTAATTAAACCGGATTCCGATTCTGAGGAGGATCTAACTGATGAACCGGATTCCGATTCTGAGGAGGATCTAACTGATGAACCGGATTCCGATTCTGAGGAGGATCTATTTAAACCGGATTCCG	92
56379-56644	69	ATTCCGATTCTGAGGAGGATCTAATTAAACCGGATTCCGATTCTGAGGAGGATCTAACTGATGAACCGG	3.8	ATTCCGATTCCGAGGAGGATCTAATTAAACCGGATTCCGATTCTGAGGAGGATCTAACTGATGAACCGGATTCCGATTCTGAGGAGGATCTAATTAAACCGGATTCCGATTCTGAGGAGGATCTAACTGATGAACCGGATTCCGATTCTGAGGAGGATCTAATTAAACCGGATTCCGATTCTGAGGAGGATCTAACTGATGAACCGGATTCCGATTCTGAGGAGGATCTAACTGATGAACCGGATTCCGATTCTGAGGAGGATCTA	97
56666-56701	12	GATTGGGATTCC	3	GATTGGTATTCCGATTGGGATTCCGATTGGGATTCC	95
56653-56687	18	GGATTCCGATTGGGATTG	1.9	GGATTCCGTTTGGGATTGGTATTCCGATTGGGATT	88
56653-56723	30	GGATTCCGATTGGGATTCCCATTCCGATTG	2.4	GGATTCCGTTTGGGATTGGTATTCCGATTGGGATTCCGATTGGGATTCCCATTTCGGTTGGGATTCCGATT	85
56768-56826	27	GAATCAGATTCCGAGGAGGATCTAACG	2.2	GAATCAGATTCCGAGGAGGATCTAACGGAATCAGATTCCGAGGAGGATCTAACTGAATC	96
66568-66597	12	TATATAATAACA	2.6	TATATATAACATATATAATAACATATATAA	94
66710-66763	21	AAATCCAAGCGACCCTTTCTG	2.6	AAATCCAAGCGACCCTTTCTGAAATCCAAGCGACCCTTTCTGAAATCCAAGCGA	100
66959-67055	21	AATAATCAGAAACGATTTAAA	4.6	AATAATGAGCAACGATTTAAAAATAATCAGAAACGATTTAAAAATAATCAGAAACCGTTTAAAAATAATCAGAAACGATTTAAAAATAATCAGAAAC	92
67045-67152	15	TAATCAGAAACCGTT	7.2	TAATCAGAAACCATATAATCAGAAACCGTTTAATCAGAAACCGTTTAATCAGAAACCGTTTAATGAGAAACCGTTTAATCAGAAACCGTTTAATCAAAAACCGTTTAA	94
68912-68965	27	TCCTATACAAAATCAATAATTCCATAA	2	TCCTATACAAAATCAATAATTCTATAATCCTCTACAAAATCAATAATTCCATAA	92
80124-80157	17	TTTCCTTTTAGTCTATT	2	TTTCCTTTTAGTCTATTTTTCCTTTTAGTCTATT	100
80126-80166	17	TCCTTTTAGTCTATTTC	2.4	TCCTTTTAGTCTATTTTTCCTTTTAGTCTATTCTCCATTTT	88
80905-80929	13	TTCTATTCTTTAA	1.9	TTCTATTCTTTAATTCTATTCTTTA	100
86582-86668	21	AAACGGAACGAACAGAGATAG	4.1	AAACGGAACGAACAGAGATAGAAACGGAACGAACAGAGATAGAAACGGAACGAACAGAGATAGAAACGGAACGAACAGAGATAGAAA	100
87917-87973	21	TTCTTTTCTTTTTGTACAAGT	2.7	TTCTTTTCTTTTTGTATAAGTCACTTGTTTTTTTGTACAAGTTTCTTTTCTTTTTGT	76
89543-89634	24	CATCTGAACCAAATGATGATCTTA	3.8	CATCTGAACCAGATGATGATCTTACATCTGAACCAGATGATGATCTTACATCTGAACCAAATGATGATCTTACATCTGAACCAAATGATGAT	98
89970-90049	18	GGATGGGGTTGTAGACAG	4.4	GGATGGGGTTGTGGACAGGGATGGGGTTGTGGACAGGGATAGGGTTGTAGACAGGGATGGGGTTGTAGACAGGGATGGGG	95
90914-90967	15	AGATTGATAAGAGTC	3.6	AGATTGATAAGAGTCAGATTGATGAGAGTCAGATTGATGAGAGGGAGATTGATA	89
92377-92525	21	GATAAGGAAGAGTATTCTAAT	7.1	GATAAGGAAGAGTATTCTAATGATAAGGAAGAGTATTCTAATGATAAGGAAGAGTATTCTAATGATAAGGAAGAGTATTCTAATGATAAGGAAGAGTATTCTAATGATAAGGAAGAGTATTCTAATGATAAGGAAGAGTATTCTAATGA	100
99448-99486	19	GAAATTCATGTAGTTAATG	2.1	GAAATTCATGTAGTTAATGGAAATTCATGTAGTTAATGG	100
108608-108642	18	TAATTCTATTCCACCTTG	1.9	TAATTCTATTCCACCTTGTAATTCTATTCCACCTT	100
109235-109384	78	GTGGCAACAGGCCTAATCCGGATCAAAATCTGGATGCCCCGAAATTTGATAATTTTGAAGCTCCATCAAATTTGAATA	1.9	GTGGCAACAGGCCTAATCCGGATCAAAATCTGGATGCCCCGAAATTTGATAATTTTGAAGCTCCATCAAATTTGAATAGTGGCGACAGGCCTAATCCGGATCAAAATCTGGATGCCCCGGAATTTGATAATTTTGAAGCTCCATCAAATT	97
119024-119080	30	ATATTAAATTTGAATCGCAGATACATACCA	1.9	ATATTTAATTTTAATCGTAGATACATACCAATATTAAATTTGAATCGCGGATACATA	85
121905-121945	22	TTTTCTTTATTTCTTTATCATT	1.9	TTTTCTTTATTTCTTTATCATTTTTTCTTTTTTTTTTATCA	90
121971-122011	21	AAAGTTTAAAAGAAAGTTGAG	2	AAAGTTTTAAAAAAAGTTGAGAAAGTTTAAAAGAAATTTGA	85
122641-122670	15	CCCCAAATCATCCGA	2	CCCCAAATCATCCGACCCCAAATCATCCGA	100
123209-123273	12	TTTTCGTCCGCA	5.4	TTTTCGTCTGCATTTTCGTCCACATTTTCGTCTGCATTTTCGTCCACATTTTCGTCCGCATTTTC	86
123209-123273	24	TTTTCGTCTGCATTTTCGTCCACA	2.7	TTTTCGTCTGCATTTTCGTCCACATTTTCGTCTGCATTTTCGTCCACATTTTCGTCCGCATTTTC	97
123209-123278	36	TTTTCGTCCACATTTTCGTCCACATTTTCATCTGCA	1.9	TTTTCGTCTGCATTTTCGTCCACATTTTCGTCTGCATTTTCGTCCACATTTTCGTCCGCATTTTCATCTG	88
123210-123288	36	TTTCGTCCACATTTTCGTCCACATTTTCATCTGCAC	2.2	TTTCGTCTGCATTTTCGTCCACATTTTCGTCTGCATTTTCGTCCACATTTTCGTCCGCATTTTCATCTGTGCTTTCGTC	83
123275-123439	36	TCTGTGCTTTCGTCTGTGCTTCTGTATATTCTTTTG	4.6	TCTGTGCTTTCGTCTGTGCTTCTGTATATTCTTTTGTCTGTGCTTTCGTCTGTGCTTCTGTATATTCTTTTGTCTGTGCTTTCGTCTGTGCTTCTGTATATTCTTTTGTCTGTGCTTTCGTCTGTGCTTCTGTATATTCTTTTGTCTGTGCTTTCGTCTGTGCTT	100
123377-123481	48	CTTTTGTCTGTGCTTTCGTCTGTGCTTCTGTATATTCTTTTGTCTGTC	2.2	CTTTTGTCTGTGCTTTCGTCTGTGCTTCTGTATATTCTTTTGTCTGTGCTTTCGTCTGTGCTTTCGTCTGTGCTTCTGTATATTCTTTTGTCTGTCCTTTTGTCT	94
123275-123481	12	TCTGTGCTTTTG	17.2	TCTGTGCTTTCGTCTGTGCTTCTGTATATTCTTTTGTCTGTGCTTTCGTCTGTGCTTCTGTATATTCTTTTGTCTGTGCTTTCGTCTGTGCTTCTGTATATTCTTTTGTCTGTGCTTTCGTCTGTGCTTCTGTATATTCTTTTGTCTGTGCTTTCGTCTGTGCTTTCGTCTGTGCTTCTGTATATTCTTTTGTCTGTCCTTTTGTCT	74
125007-125054	23	TCAAATTAAAACTAAAAGATCTT	2.1	TCAAATTAAAACTAAAAGATCTTTCAAATTAAAACTAAAAGATCTTTC	100
130344-130493	78	AATTTGATGGAGCTTCAAAATTATCAAATTCCGGGGCATCCAGATTTTGATCCGGATTAGGCCTGTCGCCACTATTCA	1.9	AATTTGATGGAGCTTCAAAATTATCAAATTCCGGGGCATCCAGATTTTGATCCGGATTAGGCCTGTCGCCACTATTCAAATTTGATGGAGCTTCAAAATTATCAAATTTCGGGGCATCCAGATTTTGATCCGGATTAGGCCTGTTGCCAC	97
131086-131120	18	AAGGTGGAATAGAATTAC	1.9	AAGGTGGAATAGAATTACAAGGTGGAATAGAATTA	100
140242-140280	19	CCATTAACTACATGAATTT	2.1	CCATTAACTACATGAATTTCCATTAACTACATGAATTTC	100
147203-147351	21	TCATTAGAATACTCTTCCTTA	7.1	TCATTAGAATACTCTTCCTTATCATTAGAATACTCTTCCTTATCATTAGAATACTCTTCCTTATCATTAGAATACTCTTCCTTATCATTAGAATACTCTTCCTTATCATTAGAATACTCTTCCTTATCATTAGAATACTCTTCCTTATC	100
148762-148814	15	ATCAATCTGACTCTC	3.5	ATCAATCTCCCTCTCATCAATCTGACTCTCATCAATCTGACTCTTATCAATCT	92
148762-148825	30	ATCAATCTCACTCTCATCAATCTGACTCCC	2.1	ATCAATCTCCCTCTCATCAATCTGACTCTCATCAATCTGACTCTTATCAATCTTGCTCCCATCA	82
149679-149758	18	CCCCATCCCTGTCCACAA	4.4	CCCCATCCCTGTCTACAACCCCATCCCTGTCTACAACCCTATCCCTGTCCACAACCCCATCCCTGTCCACAACCCCATCC	95
150094-150185	24	ATCATCATCTGGTTCAGATGTAAG	3.8	ATCATCATTTGGTTCAGATGTAAGATCATCATTTGGTTCAGATGTAAGATCATCATCTGGTTCAGATGTAAGATCATCATCTGGTTCAGATG	98
151755-151811	21	ACAAAAAGAAAAGAAACTTAT	2.7	ACAAAAAGAAAAGAAACTTGTACAAAAAAACAAGTGACTTATACAAAAAGAAAAGAA	76
153060-153146	21	TTTCTATCTCTGTTCGTTCCG	4.1	TTTCTATCTCTGTTCGTTCCGTTTCTATCTCTGTTCGTTCCGTTTCTATCTCTGTTCGTTCCGTTTCTATCTCTGTTCGTTCCGTTT	100

## Sheet: Table S9
Supporting Information S2 for:
The plastid genome of the critically endangered Valeriana trinervis ( = Centranthus trinervis) and insights from comparison with other Valeriana plastomes (Caprifoliaceae).
Planta
Daniele De Luca1*, Olga De Castro2, 3*
1Department of Humanities, University of Naples Suor Orsola Benincasa, Via Santa Caterina da Siena 37, I-80132, Naples, Italy (daniele.deluca@unisob.na.it; daniele.deluca088@gmail.com)
2Department of Biology, University of Naples Federico II, Via Cinthia 26, I-80126, Naples, Italy (odecastr@unina.it; odecastr@gmail.com)
3Botanical Garden of Naples, University of Naples Federico II, Via Foria 223, I-80139 Naples, Italy
(* = corresponding author)
Supplementary Table S9. Statistics of tandem repeats ≥7 bp identified with TRF in Valeriana jatamansi.
Start-end	Repeat unit size	Repeat unit seq	Number of repeat units	Repeat sequence	Match between adjacent units
	(bp)				(%)
16207-16232	13	AATCATTAAGTGT	2	AATCATTAAGTGTAATCATTAAGTGT	100
30691-30739	14	TTAATATCAATAATA	3.3	TTAATTCAATAATATGAATATATCAATAATATTAATATAATAATATTAA	78
30696-30729	17	TCAATAATATGAATATA	2	TCAATAATATGAATATATCAATAATATTAATATA	94
30700-30745	23	TAATATGAATATATCAAGAATAT	2	TAATATGAATATATCAATAATATTAATATAATAATATTAAGAATAT	83
45107-45162	24	AGAATAAAACGGAACTAAACAATAA	2.3	AGAATAAAACTGAACTAAACAATAAAACTAAAACGGAACTAAACCTAAAGAATAAA	78
47271-47323	15	TTCTATTATAGAATA	3.5	TTCTATAATAGAATATTATAATTATAGAATATTCTATTATAGTATATTCATTA	82
53674-53698	13	TTATTTAATTTAA	1.9	TTATTTAATTTAATTATTTAATTTA	100
56440-56537	33	GGTTGCGCACAAATAGAAAGTACTACTACAGAG	3	GGTTGCGCACAAATAGAAAGTACTACTACAGAGGGTTGCGCACAAATAGAAAGTACTACTACAGAGGGTTTCGCACAAATAGAAAGTACTACTACAGA	98
56804-57468	36	ATTCCGATTCTGAGGAGGCTCTAACTGATGAATCGG	18.1	ATTCCGATTCTGAGGAGGATCTAATTAAACCGGATTCCGATTCTGAGGAGGCTCTAACTGATGAATCGGATTCCGATTCCGATTCTGAGGAGGATCTAATTAAACCGGATTCCGATTCTGAGGAGGCTCTAACTGATGAATCGGATTCCGATTCTGAGGAGGCTCTAACTGATGAATCGGATTCCGATTCCGATTCTGAGGAGGATCTAATTAAACCGGATTCCGATTCTGAGGAGGCTCTAACTGATGAATCGGATTCCGATTCTGAGGAGGCTCTAACTGATGAATCGGATTCCGATTCCGATTCTGAGGAGGATCTAATTAAACCGGATTCCGATTCTGAGGAGGCTCTAACTGATGAATCGGATTCCGATTCTGAGGAGGCTCTAACTGATGAAT…	81
56804-57437	111	ATTCCGATTCTGAGGAGGCTCTAACTGATGAATCGGATTCCGATTCTGAGGAGGCTCTAACTGATGAATCGGATTCCGATTCCGATTCTGAGGAGGATCTAATTAAACCGG	5.7	ATTCCGATTCTGAGGAGGATCTAATTAAACCGGATTCCGATTCTGAGGAGGCTCTAACTGATGAATCGGATTCCGATTCCGATTCTGAGGAGGATCTAATTAAACCGGATTCCGATTCTGAGGAGGCTCTAACTGATGAATCGGATTCCGATTCTGAGGAGGCTCTAACTGATGAATCGGATTCCGATTCCGATTCTGAGGAGGATCTAATTAAACCGGATTCCGATTCTGAGGAGGCTCTAACTGATGAATCGGATTCCGATTCTGAGGAGGCTCTAACTGATGAATCGGATTCCGATTCCGATTCTGAGGAGGATCTAATTAAACCGGATTCCGATTCTGAGGAGGCTCTAACTGATGAATCGGATTCCGATTCTGAGGAGGCTCTAACTGATGAAT…	98
57463-57544	18	GATTCCGATTGGATTCC	4.6	GATTCCAATTGGGATCCCGATTGGGATTGGTATTTCGATTCCGATTCCGATTCCGATTCCGATTGTGATACCGATTCCGATT	74
57541-57625	27	GATTCCGAGGAGGATCTAACTGAATCG	3.1	GATTCTGAGGAGGGTCTAACTGAATCGGATTCCGCGAAAGCTTTCATTGAATCAGATTCCGAGGAGGATCTAACTGAATCGGATT	70
58305-58342	20	TATTATATTTGGCTTACTAT	2	TATTATATTGGCTTACTATTATTCTATTTGGCTTACTA	89
62832-62912	7	ATAATAA	12	ATAATAAATAATACTTATTATATATAGATAATAAATAATAAATATAGATAATAAATAATAAATATAGATAATAAATAATAA	76
62818-62871	27	CTTATTATATATAGATAATAAATAATA	2	CTTATTATATATAGATAATAAATAATACTTATTATATATAGATAATAAATAATA	100
62853-62912	20	ATATAGATAATAAATAATAA	3	ATATAGATAATAAATAATAAATATAGATAATAAATAATAAATATAGATAATAAATAATAA	100
62832-62912	27	ATAATAAATAATAAATATAAATAATAA	3	ATAATAAATAATACTTATTATATATAGATAATAAATAATAAATATAGATAATAAATAATAAATATAGATAATAAATAATAA	82
67587-67640	21	AAATCCAAGCGACCCTTTCTG	2.6	AAATCCAAGCGACCCTTTCTGAAATCCAAGCGACCCTTTCTGAAATCCAAGCGA	100
67836-67897	21	AATAATCAGAAACGATTTAAA	3	AATAATGAGCAACGATTTAAAAATAATCAGAAACGATTTAAAAATAATCAGAAACGATTTAA	95
67880-68062	15	TAATCAGAAACCGTT	12.2	TAATCAGAAACGATTTAATCAGAAACCGTTTAATCAGAAACCGTTTAATCAGAAACCTTTGAATCAGAAACCGTTTAATCAAAAACCGTTTAATCAGAAACCTTTGAATCAGAAACCTTTGAATCAGAAACCGTTTAATCAAAAACCGTTTAATCAGAAACCTTTGAATCAGAAACCGTTTAA	89
67881-68056	60	AATCAGAAACCGTTTAATCAAAAACCGTTTAATCAGAAACCTTTGAATCAGAAACCTTTG	2.9	AATCAGAAACGATTTAATCAGAAACCGTTTAATCAGAAACCGTTTAATCAGAAACCTTTGAATCAGAAACCGTTTAATCAAAAACCGTTTAATCAGAAACCTTTGAATCAGAAACCTTTGAATCAGAAACCGTTTAATCAAAAACCGTTTAATCAGAAACCTTTGAATCAGAAACC	95
81003-81043	17	TCCTTTTAGTCTATTTC	2.4	TCCTTTTAGTCTATTTTTCCTTTTAGTCTATTCTCCATTTT	88
81782-81806	13	TTCTATTCTTTAA	1.9	TTCTATTCTTTAATTCTATTCTTTA	100
87436-87501	21	AAACGGAACGAACAGAGATAG	3.1	AAACGGAACGAACAGAGATAGAAACGGAACGAACAGAGATAGAAACGGAACGAACAGAGATAGAAA	100
88750-88806	21	TTCTTTTCTTTTTGTACAAGT	2.7	TTCTTTTCTTTTTGTATAAGTCACTTGTTTTTTTGTACAAGTTTCTTTTCTTTTTGT	76
90376-90467	24	CATCTGAACCAAATGATGATCTTA	3.8	CATCTGAACCAGATGATGATCTTACATCTGAACCAGATGATGATCTTACATCTGAACCAAATGATGATCTTACATCTGAACCAAATGATGAT	98
90803-90882	18	GGATGGGGTTGTAGACAG	4.4	GGATGGGGTTGTGGACAGGGATGGGGTTGTGGACAGGGATAGGGTTGTAGACAGGGATGGGGTTGTAGACAGGGATGGGG	95
91759-91812	15	AGATTGATAAGAGTC	3.6	AGATTGATAAGAGTCAGATTGATGAGAGTCAGATTGATGAGAGGGAGATTGATA	89
93222-93349	21	GATAAGGAAGAGTATTCTAAT	6.1	GATAAGGAAGAGTATTCTAATGATAAGGAAGAGTATTCTAATGATAAGGAAGAGTATTCTAATGATAAGGAAGAGTATTCTAATGATAAGGAAGAGTATTCTAATGATAAGGAAGAGTATTCTAATGA	100
100264-100321	19	GAAATTCATGTAGTTAATG	3.1	GAAATTCATGTAGTTAATGGAAATTCATGTAGTTAATGGAAATTCATGTAGTTAATGG	100
109443-109477	18	TAATTCTATTCCACCTTG	1.9	TAATTCTATTCCACCTTGTAATTCTATTCCACCTT	100
110048-110089	21	TTTGAACTGGAAAGAACTAAA	2	TTTGAACTTAAAGAAACTAAATTTGAACTGGAAAGAACTAAA	86
110144-110185	21	TTTGAACTGGAAAGAACTAAA	2	TTTGAACTTAAAGAAACTAAATTTGAACTGGAAAGAACTAAA	86
110013-110252	96	TCGGCAATCTCCTACAACTAGAACCCTGCAAGGTCTTTGAACTTAAAGAAACTAAATTTGAACTGGAAAGAACTAAAACAGGGGAAGTTGTCGAAG	2.5	TCGGCAATCTCCTACAACTAGAACCCTGCAAGGTCTTTGAACTTAAAGAAACTAAATTTGAACTGGAAAGAACTAAAACAGGGGAAGTTGTCGAAGTCGGCAATCTCCTACAGCTAGAACCCTGCAAGGTCTTTGAACTTAAAGAAACTAAATTTGAACTGGAAAGAACTAAAACAGGGGAAGTTGTCGAAGACGGGGTTGCTGAAGAAATAGAACCCTGCGAGGTCTTTGAACTTAAAG	91
120464-120523	30	ATCAATGTTTAGTTTGTGAGTTTCATCTAT	2	ATCAATGTTTAGTTTGTGAGTTTCATCTATATCAATGTTTAGTTTGTGAGTTTCATCTAT	100
122035-122101	21	CTTTTTTGAAAACCAATAGTA	3.2	CTTTTTTGAAAACCAATAGTACTTTTTTGAAAACCAATAGTACTTTTTTGAAAACCAATAGTACTTT	100
122093-122117	12	TAGTACTTTCTT	2.1	TAGTACTTTCTTTAGTACTTTCTTT	100
122728-122768	21	TTTTCTTTATTTCTTTATCATT	1.9	TTTTCTTTATTTCTTTATCATTTTTTCTTTTTTTTTTATCA	90
122794-122838	21	AAAGTTTAAAAAAAAGTTGAT	2.1	AAAGTTTAAAAAAAAGTTGATAAAGTTTAAAAAAAATTTGATAAA	95
123458-123511	27	TTTTACAACCTCCTCCAAATCATCCGA	2	TTTTTCAACCTCCTCCAAATCATCCGATTTTACAACCTCCTCCAAATCATCCGA	96
124050-124179	12	TTTTCGTCTGCA	10.8	TTTTCGTCTGCATTTTCGTCCGCATTTTCGTCTGCATTTTCGTCCGCATTTTCGTCTGCATTTTCGTCTGCATTTTCGTCCGCATTTTCGTCTGCATTTTCGTCTGCATTTTCGTCCGCATTTTCATCTG	92
124180-124296	24	TGCTTTCGTCTGTGCTTCTGTATA	4.9	TGCTTTCGTCTGTGCTTCTGTATATTCTTTTGTCTGTGCTTTCGTCTGTGCTTCTGTATATTCTTTTGTCTGTGCTTTCGTCTGTGCTTCTGTATATTCTTTTGTCTGTGCTTCTGT	74
124176-124292	36	TCTGTGCTTTCGTCTGTGCTTCTGTATATTCTTTTG	3.2	TCTGTGCTTTCGTCTGTGCTTCTGTATATTCTTTTGTCTGTGCTTTCGTCTGTGCTTCTGTATATTCTTTTGTCTGTGCTTTCGTCTGTGCTTCTGTATATTCTTTTGTCTGTGCTT	100
124171-124268	12	TTTCGTCTGTGC	8.2	TTTCATCTGTGCTTTCGTCTGTGCTTCTGTATATTCTTTTGTCTGTGCTTTCGTCTGTGCTTCTGTATATTCTTTTGTCTGTGCTTTCGTCTGTGCTT	72
124325-124361	9	TTCCTCTTC	4.1	TTCCTCTTCTTCCTCTTCTTCCTCTTCTTCCTCTTCT	100
128242-128300	18	ATTTATAAATAAAAAATATA	3	ATTTATAAATAGAATATAATTTATAAATAAAAAATTATAATTTATATTTAAAAATATAA	81
128271-128313	19	AAAAATTATAAATTAAATTT	2.2	AAAAATTATAATTTATATTTAAAAATATAAATTAAATTATAAA	83
131322-131363	21	TTTAGTTTCTTTAAGTTCAAA	2	TTTAGTTCTTTCCAGTTCAAATTTAGTTTCTTTAAGTTCAAA	86
131303-131494	96	CTTCGACAACTTCCCCTGTTTTAGTTCTTTCCAGTTCAAATTTAGTTTCTTTAAGTTCAAAGACCTTGCAGGGTTCTAGCTGTAGGAGATTGCCGA	2	CTTCGACAACTTCCCCTGTTTTAGTTCTTTCCAGTTCAAATTTAGTTTCTTTAAGTTCAAAGACCTTGCAGGGTTCTAGCTGTAGGAGATTGCCGACTTCGACAACTTCCCCTGTTTTAGTTCTTTCCAGTTCAAATTTAGTTTCTTTAAGTTCAAAGACCTTGCAGGGTTCTAGTTGTAGGAGATTGCCGA	98
131418-131459	21	TTTAGTTTCTTTAAGTTCAAA	2	TTTAGTTCTTTCCAGTTCAAATTTAGTTTCTTTAAGTTCAAA	86
132030-132064	18	AAGGTGGAATAGAATTAC	1.9	AAGGTGGAATAGAATTACAAGGTGGAATAGAATTA	100
141186-141243	19	CCATTAACTACATGAATTT	3.1	CCATTAACTACATGAATTTCCATTAACTACATGAATTTCCATTAACTACATGAATTTC	100
148158-148285	21	TCATTAGAATACTCTTCCTTA	6.1	TCATTAGAATACTCTTCCTTATCATTAGAATACTCTTCCTTATCATTAGAATACTCTTCCTTATCATTAGAATACTCTTCCTTATCATTAGAATACTCTTCCTTATCATTAGAATACTCTTCCTTATC	100
149696-149748	15	ATCAATCTGACTCTC	3.5	ATCAATCTCCCTCTCATCAATCTGACTCTCATCAATCTGACTCTTATCAATCT	92
149696-149759	30	ATCAATCTCACTCTCATCAATCTGACTCCC	2.1	ATCAATCTCCCTCTCATCAATCTGACTCTCATCAATCTGACTCTTATCAATCTTGCTCCCATCA	82
150625-150704	18	CCCCATCCCTGTCCACAA	4.4	CCCCATCCCTGTCTACAACCCCATCCCTGTCTACAACCCTATCCCTGTCCACAACCCCATCCCTGTCCACAACCCCATCC	95
151040-151131	24	ATCATCATCTGGTTCAGATGTAAG	3.8	ATCATCATTTGGTTCAGATGTAAGATCATCATTTGGTTCAGATGTAAGATCATCATCTGGTTCAGATGTAAGATCATCATCTGGTTCAGATG	98
152701-152757	21	ACAAAAAGAAAAGAAACTTAT	2.7	ACAAAAAGAAAAGAAACTTGTACAAAAAAACAAGTGACTTATACAAAAAGAAAAGAA	76
154006-154071	21	TTTCTATCTCTGTTCGTTCCG	3.1	TTTCTATCTCTGTTCGTTCCGTTTCTATCTCTGTTCGTTCCGTTTCTATCTCTGTTCGTTCCGTTT	100

## Sheet: Table S10
Supporting Information S2 for:
The plastid genome of the critically endangered Valeriana trinervis ( = Centranthus trinervis) and insights from comparison with other Valeriana plastomes (Caprifoliaceae).
Planta
Daniele De Luca1*, Olga De Castro2, 3*
1Department of Humanities, University of Naples Suor Orsola Benincasa, Via Santa Caterina da Siena 37, I-80132, Naples, Italy (daniele.deluca@unisob.na.it; daniele.deluca088@gmail.com)
2Department of Biology, University of Naples Federico II, Via Cinthia 26, I-80126, Naples, Italy (odecastr@unina.it; odecastr@gmail.com)
3Botanical Garden of Naples, University of Naples Federico II, Via Foria 223, I-80139 Naples, Italy
(* = corresponding author)
Supplementary Table S10. Statistics of tandem repeats ≥7 bp identified with TRF in Valeriana officinalis.
Start-end	Repeat unit size	Repeat unit seq	Number of repeat units	Repeat sequence	Match between adjacent units
	(bp)				(%)
5140-5173	17	AATAGACTAAAAGGAAA	2	AATAGACTAAAAGGAAAAATAGACTAAAAGGAAA	100
16310-16363	27	TTATAGAATTATTGATTTTGTAGAGGA	2	TTATGGAATTATTGATTTTGTAGAGGATTATAGAATTATTGATTTTGTATAGGA	92
18120-18197	15	TTAAACGGTTTCTGA	5.2	TTAAACGGTTTCTGATTAAACGGTTTCTGATTAAACGGTTTCTGATTAAACGGTTTCTGATTATATGGTTTCTGATTA	96
18187-18283	21	GTTTCTGATTATTTTTAAATC	4.6	GTTTCTGATTATTTTTAAATCGTTTCTGATTATTTTTAAACGGTTTCTGATTATTTTTAAATCGTTTCTGATTATTTTTAAATCGTTGCTCATTATT	92
18479-18532	21	TCGCTTGGATTTCAGAAAGGG	2.6	TCGCTTGGATTTCAGAAAGGGTCGCTTGGATTTCAGAAAGGGTCGCTTGGATTT	100
18645-18674	12	TTATATATGTTA	2.6	TTATATATGTTATTATATATGTTATATATA	94
28426-28532	27	GATTCAGTTAGATCCTCCTCGGAATCT	4	GATTCAGTTAGATCCTCCTCGGAATCTGATTCCGTTAGATCCTCCTCGGAATCTGATTCAATGAAAGCTTTCGCGGAATCCGATTCAGTTAGACCCTCCTCAGAATC	77
28529-28562	12	AATCGGAATCCC	2.8	AATCGGAATCCCAATCGGAATCCCAATTGGAATC	95
28558-28780	36	GAATCGGAATCCGATTCATCAGTTAGATCCTCCTCA	6.3	GAATCGGAATCCGATTCATCAGTTAGATCCTCCTCAGAATCGGAATCCGATTCATCAGTTAGATCCTCCTCAGAATCGGAATCCGATTCATCAGTTAGATCCTCCTCAGAATCGGAATCCGGTTCATCAGTTAGATCCTCCTCAGAATCGGAATCCGGTTTAATTAGATCCTCCTCAGAATCGGAATCCGATTCATCAGTTAGATCCTCCTCAGAATCGGAAT	94
28499-28780	72	CGGAATCCGATTCATCAGTTAGATCCTCCTCAGAATCGGAATCCCATATCAGTGAGATCCTCATCAGAAT	4.1	CGGAATCCGATTCAGTTAGACCCTCCTCAGAATCGGAATCCCAATCGGAATCCCAATTGGAATCGGAATCCGATTCATCAGTTAGATCCTCCTCAGAATCGGAATCCGATTCATCAGTTAGATCCTCCTCAGAATCGGAATCCGATTCATCAGTTAGATCCTCCTCAGAATCGGAATCCGGTTCATCAGTTAGATCCTCCTCAGAATCGGAATCCGGTTTAATTAGATCCTCCTCAGAATCGGAATCCGATTCATCAGTTAGATCCTCCTCAGAATCGGAAT	87
29047-29177	33	TCTGTAGTAGTACTTTCTCTTTGTGCGAAACCC	4	TCTGTAGTAGTACTTTCTCTTTGTGCGAAACCCTCTGTAGTAGTACTTTCTCTTTGTGCGAAACCCTCTGTAGTAGTACTTTCTCTTTGTGCGAAACCCTCTGTAGTAGTACTTTCTCTTTGTGCGAAACC	100
69165-69190	13	ACACTTAATGATT	2	ACACTTAATGATTACACTTAATGATT	100
71429-71454	13	AGAATACTTCCCC	2	AGAATACTTCCCCAGAATACTTCCCC	100
80752-80776	12	TTGTATAATTTT	2.1	TTGTATAATTTTTTGTATAATTTTT	100
86478-86564	21	AAACGGAACGAACAGAGATAG	4.1	AAACGGAACGAACAGAGATAGAAACGGAACGAACAGAGATAGAAACGGAACGAACAGAGATAGAAACGGAACGAACAGAGATAGAAA	100
87813-87869	21	TTCTTTTCTTTTTGTACAAGT	2.7	TTCTTTTCTTTTTGTATAAGTCACTTGTTTTTTTGTACAAGTTTCTTTTCTTTTTGT	76
89439-89530	24	CATCTGAACCAAATGATGATCTTA	3.8	CATCTGAACCAGATGATGATCTTACGTCTGAACCAGATGATGATCTTACATCTGAACCAAATGATGATCTTACATCTGAACCAAATGATGAT	95
89866-89945	18	GGATGGGGTTGTAGACAG	4.4	GGATGGGGTTGTGGACAGGGATGGGGTTGTGGACAGGGATAGGGTTGTAGACAGGGATGGGGTTGTAGACAGGGATGGGG	95
90810-90877	15	AGATTGATGAGAGTC	4.5	AGATTGATAAGAGTCAGATTGATGAGAGTCAGATTGATGAGAGTCAGATTGATGAGAGGGAGATTGAT	94
92288-92436	21	GATAAGGAAGAGTATTCTAAT	7.1	GATAAGGAAGAGTATTCTAATGATAAGGAAGAGTATTCTAATGATAAGGAAGAGTATTCTAATGATAAGGAAGAGTATTCTAATGATAAGGAAGAGTATTCTAATGATAAGGAAGAGTATTCTAATGATAAGGAAGAGTATTCTAATGA	100
99356-99413	19	GAAATTCATGTAGTTAATG	3.1	GAAATTCATGTACTTAATGGAAATTCATGTAGTTAATGGAAATTCATGTAGTTAATGG	97
108654-108688	18	TAATTCTATTCCACCTTG	1.9	TAATTCTATTCCACCTTGTAATTCTATTCCACCTT	100
109108-109132	8	TAATTAGT	3.1	TAATTAGTTAATTAGTTAATTAGTT	100
108932-109457	97	TAATTAGTTGACAAAGAGAATATAGTGGTGTATACTCATATATAAGAGAAACAAAAGTTTTGGCTATTTGCAAAACTCAAATAATTAGTTAATTAGT	5.5	TAATTAGTTGACAAAGATATTATAGTGGTATATATTCATATATAAGAGAAACAAAAGTTTTGGCTATTTGCAAAACTCAAATAATTAGTTAATTAGTTGACGTTGACAAAGATATTATAGTGGTGTATATTCATATATAAGAGAAACAAAAGTTTTGGCTATTTGCAAAACTCAAATAATTAGTTAATTAGTTAATTAGTTGACAAAGAGAATATAGTGGTGTATACTCATATATAAGAGAAACAAAAGTTTTGGCTATTTGCAAAACTCAAATAATTAGTTAATTAGTTAATTAGTTGACAAAGAGAATATAGTGGTGTATACTCATATATAAGAGAAACAAAAGTTTTGGCTATTTGCAAAACTCAAATAATTAGTTAATTAGTTAATTAGTTGACA…	93
109205-109229	8	TAATTAGT	3.1	TAATTAGTTAATTAGTTAATTAGTT	100
109302-109326	8	TAATTAGT	3.1	TAATTAGTTAATTAGTTAATTAGTT	100
109442-109466	11	ATATACTTCAT	2.3	ATATACTTCATATATACTTCATATA	100
109736-110000	132	AGAGGCAAACTTGTGAGGTCTTGGAACTAGATCAACGCGAAGTTCTTAAAGAAATAGAACCTTGCGCGGTCTGTGAACGTAAAGAAGTCAATGTTTTTTGTGGCGAAAGGCCGAATCCGGATCAAAATCTGG	2	AGAGGCAAACTTGTGAGGTCTTGGAACTAGATCAACGCGAAGTTCTTAAAGAAATAGAACCTTGCGCGGTCTGTGAACGTAAAGAAGTCAATGTTTTTTGTGGCGAAAGGCCGAATCCGGATCAAAATCTGGAGAGGCAAACTTGTGAGGTCTTGGAACTAGATCAACGCGAAGTTCTTAAAGAAATAGAACCTTGCGCGGTCTGTGAACGTAAAGAAGTCAATGTTTTTTGTGGCGAAAGGCCGAATCCGGATCAAAATCTGGA	100
109969-110116	78	GGCGAAAGGCCGAATCCGGATCAAAATCTGGATGCCCCGAAATTTGATAATGATGAAACTCCATCAAATTTGAATAGG	1.9	GGCGAAAGGCCGAATCCGGATCAAAATCTGGATGCCCCGAAATTTGATAATGATGAAACTCCATCAAATTTGAATAGGGGCGAAAGGCCTAATCCGGATCAAAATCTGGATGCCCCGGAATTTGATAATGATGAAACTCCATCAAATT	97
119751-119807	30	ATATTAAATTTGAATCGCAGATACATACCA	1.9	ATATTTAATTTTAATCGTAGATACATACCAATATTAAATTTGAATCGCGGATACATA	85
121993-122059	21	CTTTTTTGAAAACCAATAGTA	3.2	CTTTTTTGAAAACCAATAGTACTTTTTTGAAAACCAATAGTACTTTTTTGAAAACCAATAGTACTTT	100
122671-122711	21	TTTTCTTTTTTCTTTATCATT	1.9	TTTTCTTTATTTCTTTATCATTTTTTCTTTTTTTTTTATCA	90
122737-122781	21	AAAGTTTAAAAAAAAGTTGAG	2.1	AAAGTTTAAAAAAAAGTTGAGAAAGTTTAAAAAAAATTTGAGAAA	95
123960-124036	12	TTTTCGTCCGCA	6.4	TTTTCGTCTGCATTTTCGTCTGCATTTTCGTCCGCATTTTTGTCCGCATTTTTGTCCGCATTTTTGTCCGCATTTTC	95
124033-124243	48	TTTCTCTGTGCTTTCGTCTGTGCTTCTGTATATTCTTTTGTCG	5	TTTCATCTGTGCTTTCGTCTGTGCTTCTGTATATTCTTTTGTCTGTGCTTTCGTCTGTGCTTCTGTATATTCTTTTGTCTGTGCTTTCGTCTGTGCTTCTGTATATTCTTTTGTCTGTGCTTTCGTCTGTGCTTTCGTCTGTGCTTCTGTATATTCTTTTGTCTGTGCTTTCGTCTGTGCTTTCGTCTGTGCTTCTGTATATTCTTTTGTC	90
124038-124166	36	TCTGTGCTTTCGTCTGTGCTTCTGTATATTCTTTTG	3.6	TCTGTGCTTTCGTCTGTGCTTCTGTATATTCTTTTGTCTGTGCTTTCGTCTGTGCTTCTGTATATTCTTTTGTCTGTGCTTTCGTCTGTGCTTCTGTATATTCTTTTGTCTGTGCTTTCGTCTGTGCTT	100
124042-124202	72	TGCTTTCGTCTGTGCTTCTGTATATTCTTTTGTCTGTGCTTTCGTCTGTGCTTCTGTATATGCTTCTGTATA	2.2	TGCTTTCGTCTGTGCTTCTGTATATTCTTTTGTCTGTGCTTTCGTCTGTGCTTCTGTATATTCTTTTGTCTGTGCTTTCGTCTGTGCTTCTGTATATTCTTTTGTCTGTGCTTTCGTCTGTGCTTTCGTCTGTGCTTCTGTATATTCTTTTGTCTGTGCTT	88
124104-124256	48	CTTTCGTCTGTGCTTTCGTCTGTGCTTCTGTATATTCTTTTGTCTGTG	3.2	CTTTTGTCTGTGCTTTCGTCTGTGCTTCTGTATATTCTTTTGTCTGTGCTTTCGTCTGTGCTTTCGTCTGTGCTTCTGTATATTCTTTTGTCTGTGCTTTCGTCTGTGCTTTCGTCTGTGCTTCTGTATATTCTTTTGTCTGTGCTTTTGTCT	98
124038-124256	12	TCTGTGCTTTTG	18.2	TCTGTGCTTTCGTCTGTGCTTCTGTATATTCTTTTGTCTGTGCTTTCGTCTGTGCTTCTGTATATTCTTTTGTCTGTGCTTTCGTCTGTGCTTCTGTATATTCTTTTGTCTGTGCTTTCGTCTGTGCTTTCGTCTGTGCTTCTGTATATTCTTTTGTCTGTGCTTTCGTCTGTGCTTTCGTCTGTGCTTCTGTATATTCTTTTGTCTGTGCTTTTGTCT	76
124283-124310	9	TTCCTCTTC	3.1	TTCCTCTTCTTCCTCTTCTTCCTCTTCT	100
131119-131266	78	AATTTGATGGAGTTTCATCATTATCAAATTCCGGGGCATCCAGATTTTGATCCGGATTAGGCCTTTCGCCCCTATTCA	1.9	AATTTGATGGAGTTTCATCATTATCAAATTCCGGGGCATCCAGATTTTGATCCGGATTAGGCCTTTCGCCCCTATTCAAATTTGATGGAGTTTCATCATTATCAAATTTCGGGGCATCCAGATTTTGATCCGGATTCGGCCTTTCGCC	97
131235-131499	132	TCCAGATTTTGATCCGGATTCGGCCTTTCGCCACAAAAAACATTGACTTCTTTACGTTCACAGACCGCGCAAGGTTCTATTTCTTTAAGAACTTCGCGTTGATCTAGTTCCAAGACCTCACAAGTTTGCCTC	2	TCCAGATTTTGATCCGGATTCGGCCTTTCGCCACAAAAAACATTGACTTCTTTACGTTCACAGACCGCGCAAGGTTCTATTTCTTTAAGAACTTCGCGTTGATCTAGTTCCAAGACCTCACAAGTTTGCCTCTCCAGATTTTGATCCGGATTCGGCCTTTCGCCACAAAAAACATTGACTTCTTTACGTTCACAGACCGCGCAAGGTTCTATTTCTTTAAGAACTTCGCGTTGATCTAGTTCCAAGACCTCACAAGTTTGCCTCT	100
131769-131793	11	TATATGAAGTA	2.3	TATATGAAGTATATATGAAGTATAT	100
131909-131933	8	AACTAATT	3.1	AACTAATTAACTAATTAACTAATTA	100
131778-132297	95	TATATATGAATATACACCACTATAATATCTTTGTCAACTATCAACTAATTAACTAATTATTTGAGTTTTGCAAATAGCCAAAACTTTTGTTTCTCT	5.4	TATATATGAAGTATATCCCACTATAATATCTTTGTCAATGTCAACTAATTAACTAATTATTTGAGTTTTGCAAATAGCCAAAACTTTTGTTTCTCTTATACATGAATAGATACCACTATATTCTCTTTGTCAACTAATTAACTAATTAACTAATTATTTGAGTTTTGCAAATAGCCAAAACTTTTGTTTCTCTTATATATGAATATACACCACTATATTCTCTTTGTCAACTAATTAACTAATTAACTAATTATTTGAGTTTTGCAAATAGCCAAAACTTTTGTTTCTCTTATATATGAATATACACCACTATAATATCTTTGTCAACGTCAACTAATTAACTAATTATTTGAGTTTTGCAAATAGCCAAAACTTTTGTTTCTCTTATATATGAATATA…	94
132006-132030	8	AACTAATT	3.1	AACTAATTAACTAATTAACTAATTA	100
131778-132295	192	TATATATGAATATACACCACTATAATATCTTTGTCAACTGTCAACTAATTAACTAATTATTTGAGTTTTGCAAATAGCCAAAACTTTTGTTTCTCTTATATATGAATATATACCACTATAATATCTTTGTCAACAATCAACTAATTAACTAATTATTTGAGTTTTGCAAATAGCCAAAACTTTTGTTTCTCT	2.7	TATATATGAAGTATATCCCACTATAATATCTTTGTCAATGTCAACTAATTAACTAATTATTTGAGTTTTGCAAATAGCCAAAACTTTTGTTTCTCTTATACATGAATAGATACCACTATATTCTCTTTGTCAACTAATTAACTAATTAACTAATTATTTGAGTTTTGCAAATAGCCAAAACTTTTGTTTCTCTTATATATGAATATACACCACTATATTCTCTTTGTCAACTAATTAACTAATTAACTAATTATTTGAGTTTTGCAAATAGCCAAAACTTTTGTTTCTCTTATATATGAATATACACCACTATAATATCTTTGTCAACGTCAACTAATTAACTAATTATTTGAGTTTTGCAAATAGCCAAAACTTTTGTTTCTCTTATATATGAATATA…	92
132545-132579	18	AAGGTGGAATAGAATTAC	1.9	AAGGTGGAATAGAATTACAAGGTGGAATAGAATTA	100
141820-141877	19	CCATTAACTACATGAATTT	3.1	CCATTAACTACATGAATTTCCATTAACTACATGAATTTCCATTAAGTACATGAATTTC	97
148797-148945	21	TCATTAGAATACTCTTCCTTA	7.1	TCATTAGAATACTCTTCCTTATCATTAGAATACTCTTCCTTATCATTAGAATACTCTTCCTTATCATTAGAATACTCTTCCTTATCATTAGAATACTCTTCCTTATCATTAGAATACTCTTCCTTATCATTAGAATACTCTTCCTTATC	100
150356-150423	15	ATCAATCTGACTCTC	4.5	ATCAATCTCCCTCTCATCAATCTGACTCTCATCAATCTGACTCTCATCAATCTGACTCTTATCAATCT	94
150355-150434	30	TATCAATCTTGCTCTCATCAATCTGACTCT	2.7	TATCAATCTCCCTCTCATCAATCTGACTCTCATCAATCTGACTCTCATCAATCTGACTCTTATCAATCTTGCTCCCATCA	82
151288-151367	18	CCCCATCCCTGTCCACAA	4.4	CCCCATCCCTGTCTACAACCCCATCCCTGTCTACAACCCTATCCCTGTCCACAACCCCATCCCTGTCCACAACCCCATCC	95
151703-151794	24	ATCATCATCTGGTTCAGATGTAAG	3.8	ATCATCATTTGGTTCAGATGTAAGATCATCATTTGGTTCAGATGTAAGATCATCATCTGGTTCAGACGTAAGATCATCATCTGGTTCAGATG	95
153364-153420	21	ACAAAAAGAAAAGAAACTTAT	2.7	ACAAAAAGAAAAGAAACTTGTACAAAAAAACAAGTGACTTATACAAAAAGAAAAGAA	76
154669-154755	21	TTTCTATCTCTGTTCGTTCCG	4.1	TTTCTATCTCTGTTCGTTCCGTTTCTATCTCTGTTCGTTCCGTTTCTATCTCTGTTCGTTCCGTTTCTATCTCTGTTCGTTCCGTTT	100

[truncated: 2 more sheets: Table S11, Table S12]
